# Supplementary material for: Gut microbiota-derived extracellular vesicles exhibit diurnal regulation and activate hepatic gluconeogenesis
Source: Mol Metab. 2025 Jun 6;98:102180. doi: 10.1016/j.molmet.2025.102180 (PMC12221565; doi:10.1016/j.molmet.2025.102180)
Supplement: Multimedia component 1 [file mmc1.xlsx]

## Sheet: DE_GF_GFEV
ENSEMBL ID	Gene symbol	baseMean	log2FoldChange	lfcSE	stat	pvalue	padj
ENSMUSG00000000001	Gnai3	1360.4	0.0588268	0.0520768	1.12961	0.258639	0.574209
ENSMUSG00000000028	Cdc45	27.8949	0.330938	0.281265	1.1766	0.239353	0.552686
ENSMUSG00000000049	Apoh	29381.5	0.108806	0.0632194	1.72108	0.0852357	0.318792
ENSMUSG00000000056	Narf	1150.08	-0.270473	0.0922797	-2.93101	0.00337859	0.0375324
ENSMUSG00000000058	Cav2	49.638	0.0196346	0.218119	0.0900179	0.928273	0.976952
ENSMUSG00000000078	Klf6	144.434	0.0721146	0.137567	0.524214	0.600129	0.835831
ENSMUSG00000000085	Scmh1	171.472	0.0811162	0.127649	0.635464	0.525126	0.792355
ENSMUSG00000000088	Cox5a	1967.34	0.044957	0.0525313	0.855813	0.392101	0.695123
ENSMUSG00000000093	Tbx2	74.3119	-0.213874	0.173673	-1.23147	0.218146	0.52774
ENSMUSG00000000120	Ngfr	84.671	0.354745	0.217044	1.63444	0.102166	0.350902
ENSMUSG00000000127	Fer	111.211	-0.220114	0.124137	-1.77315	0.0762037	0.298376
ENSMUSG00000000131	Xpo6	842.652	0.00335414	0.0747175	0.0448909	0.964194	0.989338
ENSMUSG00000000134	Tfe3	514.015	0.0527094	0.0621055	0.848708	0.396044	0.696965
ENSMUSG00000000142	Axin2	127.435	1.01158	0.177134	5.71084	1.12417e-08	7.18402e-07
ENSMUSG00000000148	Brat1	236.907	0.0848272	0.0980506	0.865137	0.386964	0.691196
ENSMUSG00000000149	Gna12	2851.48	0.107949	0.0980488	1.10097	0.27091	0.585252
ENSMUSG00000000154	Slc22a18	2183.7	0.0413007	0.0693651	0.59541	0.55157	0.807781
ENSMUSG00000000157	Itgb2l	59.6871	0.091367	0.198553	0.460164	0.645398	0.859823
ENSMUSG00000000159	Igsf5	146.738	0.140343	0.124822	1.12434	0.260868	0.576143
ENSMUSG00000000168	Dlat	1219.83	0.066113	0.091067	0.725981	0.46785	0.752004
ENSMUSG00000000171	Sdhd	4004.13	0.0650887	0.0455803	1.428	0.153292	0.437637
ENSMUSG00000000184	Ccnd2	92.9445	0.117299	0.139888	0.838523	0.401737	0.701451
ENSMUSG00000000194	Gpr107	445.903	-0.0542052	0.0793115	-0.683447	0.494324	0.770548
ENSMUSG00000000247	Lhx2	62.0587	0.182977	0.199846	0.915592	0.359881	0.66893
ENSMUSG00000000253	Gmpr	33.0068	0.0524214	0.247755	0.211585	0.832431	0.94256
ENSMUSG00000000266	Mid2	109.056	0.0822582	0.138608	0.593461	0.552873	0.808111
ENSMUSG00000000275	Trim25	1529.85	-0.0380944	0.112237	-0.33941	0.734301	0.904022
ENSMUSG00000000276	Dgke	51.7904	-0.181345	0.189136	-0.958804	0.337658	0.650046
ENSMUSG00000000278	Scpep1	693.369	0.0478291	0.0621408	0.769689	0.441484	0.729847
ENSMUSG00000000282	Mnt	267.775	0.112738	0.15216	0.74092	0.458742	0.744559
ENSMUSG00000000290	Itgb2	150.166	0.134871	0.213686	0.631165	0.527933	0.793238
ENSMUSG00000000295	Hddc2	16.7317	-0.243848	0.298734	-0.816269	0.414346	0.709289
ENSMUSG00000000296	Tpd52l1	144.406	0.0224884	0.102473	0.219456	0.826295	0.940451
ENSMUSG00000000301	Pemt	5636.35	0.168729	0.0682354	2.47275	0.0134077	0.10074
ENSMUSG00000000303	Cdh1	712.837	-0.351006	0.113552	-3.09114	0.00199391	0.025728
ENSMUSG00000000317	Bcl6b	44.2181	-0.251899	0.2563	-0.982827	0.325693	0.639172
ENSMUSG00000000325	NA	328.688	-0.299281	0.113591	-2.63473	0.00842035	0.0720507
ENSMUSG00000000326	Comt	18181.4	0.0266714	0.100981	0.264123	0.791685	0.929107
ENSMUSG00000000339	Rtca	256.183	-0.0874148	0.0956782	-0.913634	0.360909	0.66893
ENSMUSG00000000340	Dbt	1458.31	-0.000228432	0.076886	-0.00297104	0.997629	0.999455
ENSMUSG00000000346	Dazap2	2331.08	0.012286	0.0592384	0.207399	0.835698	0.94381
ENSMUSG00000000355	Mcts1	268.282	-0.109904	0.0868425	-1.26555	0.205673	0.51041
ENSMUSG00000000374	Trappc10	522.967	-0.059088	0.0857252	-0.689272	0.490652	0.768314
ENSMUSG00000000378	Ccm2	449.152	-0.0908662	0.0852304	-1.06612	0.286368	0.600635
ENSMUSG00000000384	Tbrg4	829.642	-0.057413	0.0563931	-1.01809	0.308637	0.623851
ENSMUSG00000000385	Tmprss2	81.439	-0.258597	0.205118	-1.26072	0.207408	0.513007
ENSMUSG00000000386	Mx1	33.5046	-0.0369122	0.264803	-0.139395	0.889138	0.960224
ENSMUSG00000000399	Ndufa9	1558.02	0.0149212	0.0575232	0.259395	0.795331	0.930786
ENSMUSG00000000420	Galnt1	762.957	-0.102793	0.063874	-1.60931	0.107547	0.361145
ENSMUSG00000000439	Mkrn2	275.864	0.0809943	0.0886493	0.913649	0.360901	0.66893
ENSMUSG00000000440	Pparg	263.733	-0.104569	0.183526	-0.569779	0.568828	0.816492
ENSMUSG00000000441	Raf1	607.967	0.0891208	0.0819472	1.08754	0.276799	0.590251
ENSMUSG00000000486	Septin1	37.3774	0.331901	0.203758	1.6289	0.103335	0.353037
ENSMUSG00000000489	Pdgfb	28.0363	-0.175971	0.272094	-0.64673	0.517807	0.786836
ENSMUSG00000000530	Acvrl1	66.8259	0.385145	0.177012	2.17581	0.0295692	0.166758
ENSMUSG00000000531	Tamalin	47.8532	-0.635684	0.236521	-2.68764	0.00719595	0.064673
ENSMUSG00000000532	Acvr1b	423.062	0.111402	0.0950839	1.17161	0.241352	0.555124
ENSMUSG00000000538	Tom1l2	763.684	-0.0652679	0.0758668	-0.860296	0.389626	0.693671
ENSMUSG00000000552	Zfp385a	322.377	0.0273338	0.113369	0.241104	0.809475	0.935527
ENSMUSG00000000555	Itga5	417.698	0.182231	0.106258	1.71498	0.0863483	0.32082
ENSMUSG00000000561	Wdr77	136.878	0.0728809	0.127224	0.572854	0.566744	0.815347
ENSMUSG00000000563	Atp5pb	4904.43	-0.00788121	0.0519998	-0.151562	0.879532	0.957485
ENSMUSG00000000567	Sox9	31.7086	0.979816	0.335977	2.91632	0.00354185	0.0386824
ENSMUSG00000000568	Hnrnpd	500.838	-0.00582264	0.0754714	-0.0771502	0.938504	0.981086
ENSMUSG00000000581	C1d	598.609	0.0456975	0.0917117	0.498273	0.618291	0.845644
ENSMUSG00000000594	Gm2a	1700.88	0.0246055	0.0612554	0.401686	0.687915	0.881762
ENSMUSG00000000600	Krit1	228.049	0.00163994	0.0962459	0.017039	0.986405	0.996583
ENSMUSG00000000605	Clcn4	967.853	-0.0723952	0.0601108	-1.20436	0.22845	0.540077
ENSMUSG00000000628	Hk2	48.4082	0.126759	0.200318	0.63279	0.52687	0.793223
ENSMUSG00000000631	Myo18a	2281.22	-0.181497	0.0855019	-2.12273	0.0337766	0.181262
ENSMUSG00000000673	Haao	11146.7	0.160529	0.0783787	2.04812	0.0405485	0.203792
ENSMUSG00000000682	Cd52	71.9668	0.336897	0.166341	2.02534	0.0428324	0.210611
ENSMUSG00000000686	Abhd15	303.198	-0.193612	0.125725	-1.53997	0.123569	0.391129
ENSMUSG00000000693	Loxl3	27.5091	0.146395	0.259712	0.563681	0.572971	0.819021
ENSMUSG00000000708	Kat2b	1546.06	-0.141121	0.0728902	-1.93608	0.0528582	0.24087
ENSMUSG00000000711	Rab5b	2143.56	0.0511123	0.0473701	1.079	0.280587	0.59509
ENSMUSG00000000738	Spg7	1058.92	-0.0323911	0.0680108	-0.476264	0.633887	0.852909
ENSMUSG00000000739	Sult5a1	108.001	0.273779	0.228094	1.20029	0.230026	0.541881
ENSMUSG00000000740	Rpl13	6585.54	0.00893826	0.073704	0.121272	0.903475	0.966724
ENSMUSG00000000743	Chmp1a	1450.8	0.0593871	0.05592	1.062	0.288235	0.602677
ENSMUSG00000000751	Rpa1	490.443	-0.00558466	0.0833006	-0.0670422	0.946548	0.983903
ENSMUSG00000000753	Serpinf1	11789.2	-0.0214184	0.0500668	-0.427796	0.668799	0.872897
ENSMUSG00000000759	Tubgcp3	309.474	-0.0523945	0.0852052	-0.614922	0.538606	0.800166
ENSMUSG00000000776	Polr3d	141.599	-0.194055	0.136471	-1.42195	0.155041	0.440868
ENSMUSG00000000782	Tcf7	85.4534	0.532409	0.186816	2.84991	0.00437314	0.0448091
ENSMUSG00000000787	Ddx3x	2937.41	-0.146582	0.0760913	-1.92639	0.0540556	0.244184
ENSMUSG00000000804	Usp32	495.582	-0.136939	0.0861464	-1.58961	0.111924	0.369588
ENSMUSG00000000811	Txnrd3	221.128	0.0806692	0.104457	0.772273	0.439953	0.729115
ENSMUSG00000000823	Zfp512b	608.44	-0.0188025	0.0804442	-0.233733	0.815192	0.937583
ENSMUSG00000000826	Dnajc5	1205.48	-0.0918871	0.05173	-1.77628	0.0756862	0.297283
ENSMUSG00000000827	Tpd52l2	503.308	0.071	0.0776875	0.913918	0.36076	0.66893
ENSMUSG00000000838	Fmr1	307.673	-0.0605154	0.114221	-0.529811	0.596243	0.832423
ENSMUSG00000000876	Pxmp4	1653	-0.213257	0.0792971	-2.68935	0.00715922	0.0644383
ENSMUSG00000000881	Dlg3	369.19	-0.096403	0.0821292	-1.1738	0.240476	0.554101
ENSMUSG00000000884	Gnb1l	33.655	0.143171	0.222945	0.642184	0.520754	0.788771
ENSMUSG00000000901	Mmp11	10.5257	0.156659	0.416784	0.375876	0.707009	0.889862
ENSMUSG00000000902	Smarcb1	329.581	0.139865	0.0970989	1.44044	0.149742	0.432447
ENSMUSG00000000915	Hip1r	796.23	-0.617977	0.082991	-7.44631	9.59905e-14	1.3712e-11
ENSMUSG00000000916	Nsun5	184.552	0.223849	0.114404	1.95666	0.0503876	0.234769
ENSMUSG00000000934	Top1mt	360.262	-0.050393	0.0843818	-0.597202	0.550372	0.807608
ENSMUSG00000000957	Mmp14	617.345	-0.0856437	0.12501	-0.685094	0.493285	0.770114
ENSMUSG00000000958	Slc7a7	52.5542	0.0648794	0.178673	0.363119	0.716516	0.894503
ENSMUSG00000000959	Oxa1l	1013.9	0.0136165	0.0732404	0.185915	0.852511	0.949651
ENSMUSG00000000976	Heatr6	305.649	-0.115948	0.0932812	-1.243	0.213869	0.522283
ENSMUSG00000001016	Ilf2	253.081	0.01832	0.0893626	0.205007	0.837567	0.944616
ENSMUSG00000001017	Chtop	938.62	0.0595435	0.0521661	1.14142	0.253694	0.567913
ENSMUSG00000001018	Snapin	334.388	0.0704568	0.0988563	0.712719	0.476019	0.758081
ENSMUSG00000001025	S100a6	39.9913	-1.83655	0.314339	-5.84256	5.14056e-09	3.52637e-07
ENSMUSG00000001029	Icam2	54.5972	0.550189	0.178488	3.0825	0.00205273	0.0263191
ENSMUSG00000001034	Mapk7	49.6872	0.203327	0.23552	0.863311	0.387966	0.692137
ENSMUSG00000001036	Epn2	160.161	0.209154	0.111076	1.88298	0.0597037	0.260109
ENSMUSG00000001052	Sec24b	434.97	-0.189766	0.0862873	-2.19923	0.0278616	0.161093
ENSMUSG00000001053	N4bp3	70.3271	0.528633	0.192407	2.74747	0.00600572	0.0563514
ENSMUSG00000001054	Rmnd5b	299.513	0.291975	0.0821071	3.55602	0.000376514	0.00683353
ENSMUSG00000001056	Nhp2	462.717	-0.0223928	0.102007	-0.219521	0.826244	0.940451
ENSMUSG00000001062	Vps9d1	453.913	-0.536276	0.0957849	-5.59875	2.15906e-08	1.2914e-06
ENSMUSG00000001065	Zfp276	421.943	-0.867345	0.134515	-6.44796	1.13364e-10	1.05073e-08
ENSMUSG00000001082	Mfsd10	87.616	0.021985	0.156787	0.140223	0.888484	0.959955
ENSMUSG00000001089	Luzp1	285.529	-0.0495185	0.120018	-0.412592	0.679905	0.878422
ENSMUSG00000001098	Kctd10	111.589	0.183899	0.15577	1.18058	0.237769	0.550638
ENSMUSG00000001100	Poldip2	1853.07	0.0378745	0.0459562	0.824145	0.409857	0.706386
ENSMUSG00000001105	Ift20	701.33	0.0676619	0.0645458	1.04828	0.294511	0.60859
ENSMUSG00000001119	Col6a1	138.083	-0.408075	0.157701	-2.58765	0.00966329	0.0798596
ENSMUSG00000001120	Pcbp3	14.9013	-0.209405	0.351602	-0.595573	0.551461	0.807781
ENSMUSG00000001123	Lgals9	8794.62	0.0959214	0.0584124	1.64214	0.10056	0.347568
ENSMUSG00000001127	Araf	1411.83	-0.04075	0.0531771	-0.766307	0.443494	0.731215
ENSMUSG00000001128	Cfp	388.445	0.0662373	0.152512	0.43431	0.664063	0.870365
ENSMUSG00000001134	Uxt	89.8592	-0.22229	0.137164	-1.62061	0.1051	0.356145
ENSMUSG00000001138	Cnnm3	292.462	0.199682	0.101211	1.97292	0.0485046	0.229161
ENSMUSG00000001143	Lman2l	253.927	-0.0973705	0.0864077	-1.12687	0.259796	0.575418
ENSMUSG00000001150	Mcm3ap	450.919	-0.0297141	0.0881088	-0.337243	0.735934	0.904306
ENSMUSG00000001151	Pcnt	227.879	-0.0586259	0.126566	-0.463205	0.643217	0.858193
ENSMUSG00000001155	Ftcd	10304.3	0.0127913	0.0879808	0.145387	0.884405	0.958961
ENSMUSG00000001156	Mxd1	130.377	0.102441	0.113819	0.900037	0.3681	0.67579
ENSMUSG00000001157	Gmcl1	195.248	0.162446	0.10239	1.58654	0.112616	0.370966
ENSMUSG00000001158	Snrnp27	149.515	-0.0681371	0.109092	-0.624582	0.532245	0.795192
ENSMUSG00000001173	Ocrl	108.341	-0.237264	0.1319	-1.79882	0.0720476	0.290439
ENSMUSG00000001175	Calm1	3709.74	0.0938801	0.0772108	1.21589	0.224026	0.534825
ENSMUSG00000001211	Agpat3	4998.44	-0.0531176	0.0496237	-1.07041	0.284436	0.598858
ENSMUSG00000001227	Sema6b	127.654	-0.673807	0.175549	-3.83828	0.000123898	0.00284879
ENSMUSG00000001229	Dpp9	1057.62	-0.0379238	0.0599605	-0.63248	0.527073	0.793223
ENSMUSG00000001240	Ramp2	132.638	-0.0225791	0.124114	-0.181923	0.855643	0.950676
ENSMUSG00000001247	Lsr	1416.91	0.0563393	0.0925902	0.60848	0.542869	0.803256
ENSMUSG00000001248	Gramd1a	332.131	-0.100818	0.0961617	-1.04842	0.294445	0.60859
ENSMUSG00000001249	Hpn	9861.89	-0.020767	0.0522085	-0.397771	0.690799	0.882175
ENSMUSG00000001270	Ckb	134.387	0.188229	0.1789	1.05215	0.292732	0.607188
ENSMUSG00000001280	Sp1	580.832	-0.0926657	0.077397	-1.19728	0.231198	0.543532
ENSMUSG00000001281	Itgb7	46.0192	0.77136	0.198732	3.88141	0.000103851	0.00245322
ENSMUSG00000001285	Myg1	244.263	0.0799794	0.0977311	0.818362	0.413151	0.708414
ENSMUSG00000001288	Rarg	99.713	0.0340126	0.125896	0.270164	0.787034	0.926255
ENSMUSG00000001289	Pfdn5	1049.42	0.0197546	0.0859532	0.22983	0.818224	0.93901
ENSMUSG00000001300	Efnb2	33.3786	0.683698	0.246749	2.77082	0.00559149	0.0539253
ENSMUSG00000001305	Rrp15	138.655	0.176995	0.124584	1.42068	0.155409	0.441294
ENSMUSG00000001313	Rnd2	261.887	0.0374151	0.102355	0.365542	0.714707	0.894123
ENSMUSG00000001323	Srr	770.727	0.100142	0.0808077	1.23926	0.215249	0.523968
ENSMUSG00000001334	Fndc5	29.4528	-0.20618	0.23612	-0.873198	0.382555	0.687619
ENSMUSG00000001348	Acp5	1491.08	-0.00297342	0.0718788	-0.0413672	0.967003	0.990831
ENSMUSG00000001366	Fbxo9	1264.06	0.0880776	0.0769635	1.14441	0.252455	0.566915
ENSMUSG00000001376	Vps50	192.768	0.0341266	0.104427	0.326799	0.74382	0.909026
ENSMUSG00000001380	Hars1	553.698	0.0152164	0.0713749	0.213189	0.831179	0.94211
ENSMUSG00000001383	Zmat2	516.455	-0.10781	0.0741258	-1.45443	0.145829	0.426765
ENSMUSG00000001415	Smg5	742.216	0.0786309	0.0785847	1.00059	0.317026	0.632202
ENSMUSG00000001416	Cct3	1591.71	-0.102685	0.0616211	-1.66639	0.0956348	0.338147
ENSMUSG00000001418	Glmp	924.046	0.124087	0.081309	1.52611	0.126982	0.39615
ENSMUSG00000001419	Mef2d	579.797	-0.274793	0.105508	-2.60447	0.00920158	0.0772092
ENSMUSG00000001420	Tmem79	43.6103	0.145896	0.209874	0.69516	0.486955	0.76649
ENSMUSG00000001424	Snd1	3066.87	-0.0789519	0.0501064	-1.57568	0.115099	0.375377
ENSMUSG00000001435	Col18a1	19150.8	-0.121123	0.0623256	-1.9434	0.0519679	0.238201
ENSMUSG00000001436	Slc19a1	216.271	-0.529225	0.117196	-4.51574	6.30952e-06	0.000225324
ENSMUSG00000001440	Kpnb1	1780.28	-0.0656394	0.0613836	-1.06933	0.284921	0.59936
ENSMUSG00000001441	Npepps	446.938	-0.182218	0.0709637	-2.56776	0.0102358	0.0834118
ENSMUSG00000001445	Mrpl10	682.6	0.0694437	0.0657062	1.05688	0.290566	0.604991
ENSMUSG00000001467	Cyp51	4486.84	0.0374258	0.0753819	0.496482	0.619555	0.846148
ENSMUSG00000001472	Tcf25	3511.18	-0.136512	0.0441535	-3.09176	0.00198975	0.0257259
ENSMUSG00000001473	Tubb6	191.938	0.102811	0.124629	0.82493	0.409411	0.706201
ENSMUSG00000001482	Def8	1006.58	-0.0388913	0.0608199	-0.639451	0.52253	0.790575
ENSMUSG00000001506	Col1a1	94.7996	-0.337748	0.356804	-0.946593	0.343846	0.65531
ENSMUSG00000001507	Itga3	164.524	0.0894901	0.107658	0.831244	0.405836	0.704976
ENSMUSG00000001518	Itfg2	175.045	0.0779511	0.111986	0.696078	0.48638	0.76597
ENSMUSG00000001521	Tulp3	21.6068	-0.0490914	0.282327	-0.173881	0.861959	0.952302
ENSMUSG00000001524	Gtf2h4	249.687	-0.0223567	0.112124	-0.199393	0.841956	0.945264
ENSMUSG00000001525	Tubb5	1708.15	0.0830804	0.0740034	1.12266	0.261583	0.576595
ENSMUSG00000001542	Ell2	1140.07	-0.836172	0.083219	-10.0478	9.38971e-24	3.00026e-21
ENSMUSG00000001552	Jup	918.404	0.15029	0.0979971	1.53361	0.125125	0.393533
ENSMUSG00000001569	Nom1	411.382	0.0932343	0.0711638	1.31014	0.19015	0.491159
ENSMUSG00000001576	Ergic1	1368.73	-0.0271222	0.0608913	-0.44542	0.656017	0.866151
ENSMUSG00000001588	Acap1	66.7657	0.250999	0.146076	1.71827	0.085747	0.319859
ENSMUSG00000001604	Tcea3	1109.58	0.126632	0.0778195	1.62725	0.103684	0.353334
ENSMUSG00000001627	Ifrd1	265.032	-1.09282	0.147639	-7.40198	1.34172e-13	1.87254e-11
ENSMUSG00000001630	Stk38l	386.415	0.451644	0.107942	4.18413	2.86255e-05	0.000817812
ENSMUSG00000001632	Brpf1	282.495	-0.350484	0.13667	-2.56446	0.0103336	0.0838704
ENSMUSG00000001642	Akr1b1	199.858	0.15022	0.123415	1.21719	0.223531	0.534168
ENSMUSG00000001663	Gstt1	5416.54	0.371773	0.0988032	3.76277	0.000168043	0.00365004
ENSMUSG00000001665	Gstt3	570.228	0.533566	0.154586	3.45157	0.000557336	0.00937281
ENSMUSG00000001666	Ddt	85.7807	-0.0552011	0.173226	-0.318665	0.749981	0.91082
ENSMUSG00000001670	Tat	31612.2	-2.10279	0.192585	-10.9188	9.37539e-28	3.67213e-25
ENSMUSG00000001674	Ddx18	276.958	0.0767599	0.102989	0.745324	0.456076	0.742514
ENSMUSG00000001687	Ubl3	1034.91	0.047397	0.0700361	0.676751	0.498564	0.773592
ENSMUSG00000001700	Gramd2b	745.671	0.022312	0.0999849	0.223154	0.823416	0.939938
ENSMUSG00000001707	Eef1e1	116.036	-0.0727195	0.11933	-0.609396	0.542262	0.803001
ENSMUSG00000001729	Akt1	1141.78	-0.0637553	0.0766627	-0.831634	0.405615	0.704839
ENSMUSG00000001741	Il16	36.6402	0.599327	0.226499	2.64605	0.00814384	0.0705296
ENSMUSG00000001750	Tcirg1	837.652	0.0754864	0.0938713	0.804147	0.421312	0.713981
ENSMUSG00000001751	Naglu	623.27	-0.0544187	0.0851331	-0.639219	0.522681	0.790575
ENSMUSG00000001755	Coasy	3471.6	0.00747131	0.0497718	0.150111	0.880677	0.957569
ENSMUSG00000001761	Smo	125.044	-0.206791	0.16921	-1.2221	0.221671	0.53128
ENSMUSG00000001763	Tspan33	287.785	-0.059814	0.147831	-0.404612	0.685763	0.881207
ENSMUSG00000001767	Crnkl1	201.612	0.042544	0.109579	0.388248	0.697832	0.886027
ENSMUSG00000001768	Rin2	297.491	-0.133499	0.0975948	-1.36789	0.171347	0.463673
ENSMUSG00000001774	Chordc1	311.375	-0.0101512	0.0909425	-0.111622	0.911123	0.970681
ENSMUSG00000001783	Rtcb	1044.93	0.0108441	0.0669428	0.161991	0.871313	0.954569
ENSMUSG00000001785	Pwp1	250.538	0.100669	0.120674	0.834222	0.404156	0.703449
ENSMUSG00000001786	Fbxo7	300.979	0.00820104	0.0903555	0.0907641	0.92768	0.97691
ENSMUSG00000001794	Capns1	1981.82	0.015459	0.0719712	0.214794	0.829928	0.941482
ENSMUSG00000001802	Lrp3	517.742	0.109081	0.0845373	1.29033	0.196937	0.499153
ENSMUSG00000001829	Clpb	972.517	0.0887629	0.0643963	1.37839	0.168084	0.458109
ENSMUSG00000001833	Septin7	517.488	-0.00454533	0.0955025	-0.0475939	0.96204	0.989108
ENSMUSG00000001844	Zdhhc4	328.275	0.104523	0.0889185	1.1755	0.239796	0.553116
ENSMUSG00000001847	Rac1	2172.31	-0.0582296	0.051722	-1.12582	0.260243	0.576143
ENSMUSG00000001855	Nup214	205.905	-0.15594	0.13635	-1.14367	0.252761	0.567092
ENSMUSG00000001870	Ltbp1	36.0807	-0.12543	0.261949	-0.478833	0.632057	0.851634
ENSMUSG00000001891	Ugp2	5049.33	0.0876827	0.0969465	0.904444	0.36576	0.673499
ENSMUSG00000001909	Trmt1	638.019	-0.0797561	0.0751361	-1.06149	0.288468	0.602887
ENSMUSG00000001910	Nacc1	698.369	0.00229246	0.0712993	0.0321526	0.97435	0.99325
ENSMUSG00000001911	Nfix	1684.96	0.00821459	0.0835233	0.0983509	0.921654	0.974547
ENSMUSG00000001918	Slc1a5	49.6401	0.154608	0.278066	0.556011	0.578203	0.821606
ENSMUSG00000001924	Uba1	3512.8	-0.113834	0.0422283	-2.69567	0.00702465	0.0634151
ENSMUSG00000001930	Vwf	112.501	0.316098	0.187396	1.68679	0.0916441	0.330607
ENSMUSG00000001942	Siae	674.114	0.0429299	0.0870193	0.493338	0.621774	0.846745
ENSMUSG00000001946	Esam	172.229	-0.00350258	0.13948	-0.0251117	0.979966	0.993881
ENSMUSG00000001962	Fam50a	347.048	0.116445	0.0867045	1.343	0.17927	0.475677
ENSMUSG00000001964	Emd	248.327	0.00266992	0.111048	0.024043	0.980818	0.994083
ENSMUSG00000001983	Taco1	326.39	0.168579	0.114047	1.47816	0.139365	0.415906
ENSMUSG00000001995	Sipa1l2	215.407	0.189756	0.198485	0.956023	0.339061	0.650511
ENSMUSG00000001998	Ap4e1	106.608	-0.190219	0.155558	-1.22282	0.221398	0.531058
ENSMUSG00000001999	Blvra	191.101	0.248854	0.0956791	2.60093	0.00929728	0.0777462
ENSMUSG00000002010	Idh3g	1537.67	0.0684728	0.0630627	1.08579	0.277573	0.591314
ENSMUSG00000002014	Ssr4	1359.11	0.0444448	0.0954506	0.465632	0.641479	0.857594
ENSMUSG00000002015	Bcap31	1704.34	-0.00963334	0.0584878	-0.164707	0.869175	0.954569
ENSMUSG00000002017	Fam98a	369.048	0.0107862	0.0885075	0.121868	0.903004	0.966697
ENSMUSG00000002028	Kmt2a	328.963	-0.308909	0.172024	-1.79573	0.072537	0.291348
ENSMUSG00000002031	Ift46	475.209	-0.00201823	0.0796223	-0.0253475	0.979778	0.993881
ENSMUSG00000002032	Tmem25	616.166	0.797235	0.0843728	9.44896	3.42202e-21	8.47963e-19
ENSMUSG00000002043	Trappc6a	239.336	0.0721496	0.108555	0.664638	0.506282	0.779164
ENSMUSG00000002052	Supt6	870.829	-0.138525	0.0640827	-2.16165	0.030645	0.170575
ENSMUSG00000002055	Spag5	15.9464	-0.146704	0.428653	-0.342244	0.732167	0.903583
ENSMUSG00000002058	Unc119	196.144	0.00419322	0.150605	0.0278426	0.977788	0.99359
ENSMUSG00000002059	Rab34	124.336	-0.515391	0.145904	-3.53241	0.000411796	0.00741844
ENSMUSG00000002064	Sdf2	717.692	0.117788	0.0714274	1.64906	0.0991348	0.344701
ENSMUSG00000002083	Bbc3	278.91	0.766089	0.157275	4.87102	1.11025e-06	4.88428e-05
ENSMUSG00000002100	Mybpc3	296.183	-0.440201	0.205282	-2.14437	0.0320034	0.175592
ENSMUSG00000002102	Psmc3	2349.44	0.047725	0.0499391	0.955664	0.339242	0.650557
ENSMUSG00000002103	Acp2	782.086	0.106035	0.0633992	1.67249	0.0944268	0.33524
ENSMUSG00000002105	Slc39a13	184.431	-0.071607	0.101524	-0.705318	0.480612	0.761032
ENSMUSG00000002107	Celf2	179.994	-0.170122	0.130834	-1.30028	0.193504	0.495053
ENSMUSG00000002108	Nr1h3	2220.38	0.0709187	0.0539307	1.315	0.188511	0.489338
ENSMUSG00000002109	Ddb2	62.4267	0.0190489	0.183392	0.10387	0.917273	0.973225
ENSMUSG00000002111	Spi1	134.435	0.18588	0.194865	0.953893	0.340138	0.651721
ENSMUSG00000002129	Sf3a1	424.832	-0.00175695	0.0880881	-0.0199453	0.984087	0.995732
ENSMUSG00000002147	Stat6	1194.37	-0.0438068	0.0538585	-0.813367	0.416008	0.710731
ENSMUSG00000002205	Vrk3	501.592	0.0612544	0.0719612	0.851215	0.39465	0.696104
ENSMUSG00000002210	Smg9	213.629	0.135112	0.101554	1.33045	0.183371	0.482134
ENSMUSG00000002221	Paxip1	411.893	-0.209477	0.0972708	-2.15354	0.0312763	0.172617
ENSMUSG00000002222	Rmnd5a	2704.66	0.0133742	0.0684306	0.195442	0.845047	0.946418
ENSMUSG00000002227	Mov10	551.469	0.031875	0.0787704	0.404657	0.685729	0.881207
ENSMUSG00000002233	Rhoc	153.546	-0.112956	0.155285	-0.727408	0.466976	0.751731
ENSMUSG00000002249	Tead3	266.025	-0.091499	0.0969272	-0.943997	0.345171	0.656396
ENSMUSG00000002250	Ppard	161.092	-0.109825	0.147092	-0.746645	0.455278	0.741911
ENSMUSG00000002265	Peg3	207.726	-0.605215	0.181834	-3.32839	0.000873484	0.0134555
ENSMUSG00000002274	Metrn	58.2219	-0.0739422	0.17494	-0.422672	0.672535	0.874006
ENSMUSG00000002279	Lmf1	782.175	0.0174825	0.0701612	0.249176	0.803224	0.933367
ENSMUSG00000002280	Ciao3	483.693	0.0460944	0.0689485	0.668535	0.503792	0.777064
ENSMUSG00000002289	Angptl4	1892.71	-1.46861	0.153462	-9.56988	1.07034e-21	2.82524e-19
ENSMUSG00000002297	Dbf4	48.5175	-0.556889	0.21739	-2.56171	0.0104159	0.0841447
ENSMUSG00000002307	Daxx	298.352	-0.0641475	0.0808453	-0.79346	0.42751	0.719549
ENSMUSG00000002308	Cd320	88.4568	0.189062	0.140301	1.34754	0.177806	0.473525
ENSMUSG00000002319	Ipo4	282.169	-0.121228	0.0873597	-1.38769	0.16523	0.453286
ENSMUSG00000002320	Tm9sf1	957.75	0.0119596	0.0809961	0.147657	0.882614	0.958302
ENSMUSG00000002324	Rec8	81.9559	0.267536	0.199377	1.34186	0.179641	0.476245
ENSMUSG00000002325	Irf9	618.284	0.244746	0.0978426	2.50142	0.0123695	0.0952988
ENSMUSG00000002326	Gmpr2	54.0038	0.0824863	0.173339	0.475868	0.634169	0.853099
ENSMUSG00000002329	Mdp1	203.616	0.196123	0.122328	1.60325	0.108879	0.364289
ENSMUSG00000002332	Dhrs1	2260.45	0.157115	0.089344	1.75854	0.0786548	0.303903
ENSMUSG00000002342	Tmem161a	336.674	-0.121837	0.0729816	-1.66942	0.0950345	0.336809
ENSMUSG00000002343	Armc6	85.544	0.0486223	0.13377	0.363477	0.716248	0.894436
ENSMUSG00000002345	Borcs8	167.178	0.11773	0.114298	1.03003	0.302995	0.618834
ENSMUSG00000002346	Slc25a42	2257.41	0.07806	0.0627582	1.24382	0.213565	0.522177
ENSMUSG00000002365	Snx9	1105.04	0.045894	0.0581847	0.788764	0.43025	0.721481
ENSMUSG00000002372	Ranbp3	698.659	-0.0504125	0.060023	-0.839887	0.400972	0.700474
ENSMUSG00000002379	Ndufa11	195.356	-0.00489448	0.134654	-0.0363486	0.971004	0.992521
ENSMUSG00000002393	Nr2f6	914.954	0.110935	0.0799667	1.38726	0.165361	0.453286
ENSMUSG00000002395	Use1	853.94	-0.00159877	0.0888092	-0.0180023	0.985637	0.996305
ENSMUSG00000002396	Ocel1	227.974	0.34669	0.0948155	3.65647	0.000255713	0.00506504
ENSMUSG00000002409	Dyrk1b	383.918	-0.09572	0.0800703	-1.19545	0.231911	0.544444
ENSMUSG00000002413	Braf	310.339	-0.367359	0.103226	-3.55879	0.000372563	0.0068011
ENSMUSG00000002416	Ndufb2	24.7632	-0.0368855	0.25278	-0.145919	0.883985	0.9589
ENSMUSG00000002428	Hltf	199.042	0.0244991	0.101994	0.240202	0.810174	0.935533
ENSMUSG00000002455	Prpf6	1174.95	-0.104382	0.0857921	-1.21669	0.223723	0.534312
ENSMUSG00000002458	Rgs19	27.2551	0.660996	0.301849	2.18982	0.0285371	0.163906
ENSMUSG00000002475	Abhd3	1074.07	0.168697	0.0967562	1.74352	0.0812423	0.310593
ENSMUSG00000002477	Snrpd1	136.667	0.222059	0.124537	1.78308	0.0745726	0.295034
ENSMUSG00000002486	Tchp	38.1058	0.192484	0.223699	0.860462	0.389534	0.69361
ENSMUSG00000002489	Tiam1	19.0593	-0.24825	0.335645	-0.739622	0.45953	0.744941
ENSMUSG00000002496	Tsc2	906.697	-0.0804561	0.0717163	-1.12187	0.26192	0.576964
ENSMUSG00000002500	Rpl3l	34.5405	0.346842	0.276771	1.25317	0.210142	0.517125
ENSMUSG00000002504	Nherf2	439.983	0.00590152	0.110633	0.0533431	0.957459	0.987468
ENSMUSG00000002524	Puf60	1181.02	0.00749482	0.0614099	0.122046	0.902863	0.966697
ENSMUSG00000002546	Golga2	907.295	-0.0707679	0.0697967	-1.01391	0.310623	0.625471
ENSMUSG00000002550	Uck1	990.562	0.250347	0.0889107	2.81571	0.00486694	0.0487176
ENSMUSG00000002578	Ikzf4	20.6394	-0.103683	0.481946	-0.215135	0.829662	0.941482
ENSMUSG00000002580	Mien1	56.0434	0.30481	0.20314	1.50049	0.133487	0.407204
ENSMUSG00000002588	Pon1	12501.7	0.204906	0.0933299	2.1955	0.0281277	0.162168
ENSMUSG00000002602	Axl	372.512	0.202449	0.154979	1.3063	0.191449	0.493119
ENSMUSG00000002603	Tgfb1	163.719	0.167196	0.133952	1.24817	0.211967	0.519798
ENSMUSG00000002608	Ccdc97	412.377	0.143583	0.0723835	1.98364	0.047296	0.225389
ENSMUSG00000002617	Zfp40	30.8731	0.0896457	0.243721	0.367821	0.713007	0.893061
ENSMUSG00000002625	Akap8l	863.508	0.0306881	0.062693	0.489498	0.624489	0.847877
ENSMUSG00000002635	Pdcd2l	243.494	0.0610979	0.0965113	0.633065	0.526691	0.793223
ENSMUSG00000002658	Gtf2f1	379.806	-0.0262636	0.0791555	-0.331797	0.740043	0.906586
ENSMUSG00000002660	Clpp	943.844	0.0636509	0.0719836	0.884241	0.376566	0.682326
ENSMUSG00000002661	Alkbh7	201.505	0.197377	0.117595	1.67845	0.0932601	0.333932
ENSMUSG00000002668	Dennd1c	78.7182	0.0860936	0.161991	0.531472	0.595092	0.831485
ENSMUSG00000002679	Med6	132.997	0.0425476	0.13184	0.322722	0.746906	0.910532
ENSMUSG00000002699	Lcp2	69.9221	0.882316	0.217709	4.05273	5.06225e-05	0.00134794
ENSMUSG00000002718	Cse1l	557.822	0.0119606	0.0778687	0.1536	0.877925	0.957063
ENSMUSG00000002728	Naa20	183.003	-0.100922	0.132673	-0.760679	0.446849	0.733591
ENSMUSG00000002731	Prkra	338.923	0.102235	0.0843383	1.2122	0.225437	0.536607
ENSMUSG00000002732	Fkbp7	33.5888	0.257076	0.236122	1.08874	0.276268	0.590076
ENSMUSG00000002733	Plekha3	303.817	-0.130335	0.0973498	-1.33883	0.180626	0.477878
ENSMUSG00000002741	Ykt6	1264.39	0.0635735	0.0748596	0.849237	0.395749	0.696812
ENSMUSG00000002748	Baz1b	892.259	0.0239448	0.112205	0.213402	0.831014	0.94211
ENSMUSG00000002763	Pex6	2698.54	0.050888	0.0669605	0.75997	0.447273	0.733709
ENSMUSG00000002767	Mrpl2	946.339	0.0499437	0.0747474	0.668167	0.504027	0.777182
ENSMUSG00000002768	Mea1	521.694	0.0634511	0.0925715	0.685428	0.493074	0.770114
ENSMUSG00000002769	Gnmt	36554.5	-0.137707	0.079188	-1.73898	0.0820375	0.311671
ENSMUSG00000002778	Kdelr1	1526.95	0.0245358	0.0576627	0.425505	0.670469	0.873252
ENSMUSG00000002781	Tmem143	521.525	0.0600953	0.0774392	0.776032	0.43773	0.727868
ENSMUSG00000002797	Ggct	121.164	0.19748	0.171226	1.15333	0.248775	0.563101
ENSMUSG00000002803	Btbd6	300.585	-0.00282435	0.112194	-0.0251738	0.979916	0.993881
ENSMUSG00000002804	Nudt14	269.167	0.0705279	0.098966	0.712648	0.476064	0.758081
ENSMUSG00000002812	Flii	1385.16	0.0263288	0.0757871	0.347404	0.728288	0.901886
ENSMUSG00000002814	Top3a	153.109	0.0880902	0.102997	0.855269	0.392402	0.695308
ENSMUSG00000002820	Atg4d	630.264	0.090861	0.0804416	1.12953	0.258676	0.574209
ENSMUSG00000002825	Qtrt1	72.9896	-0.229288	0.17452	-1.31382	0.188907	0.489481
ENSMUSG00000002831	Plin4	121.441	-1.35182	0.229046	-5.90196	3.59201e-09	2.50656e-07
ENSMUSG00000002833	Hdgfl2	659.859	-0.289115	0.0801797	-3.60584	0.000311145	0.00594949
ENSMUSG00000002835	Chaf1a	29.1593	-0.151122	0.293051	-0.515685	0.606074	0.839765
ENSMUSG00000002844	Adprh	134.78	-0.036406	0.140983	-0.258229	0.79623	0.931076
ENSMUSG00000002845	Tmem39a	155.56	0.0579401	0.148636	0.389813	0.696675	0.885739
ENSMUSG00000002846	Timmdc1	476.815	0.0734007	0.0691885	1.06088	0.288745	0.60302
ENSMUSG00000002847	Pla1a	844.471	-0.0806246	0.0688869	-1.17039	0.241844	0.555473
ENSMUSG00000002870	Mcm2	71.3152	0.169274	0.191989	0.881687	0.377946	0.683297
ENSMUSG00000002871	Tpra1	431.587	0.159501	0.0786478	2.02804	0.0425563	0.21003
ENSMUSG00000002881	Nab1	1192.72	0.0151768	0.0696267	0.217973	0.82745	0.940825
ENSMUSG00000002885	Adgre5	189.648	0.116557	0.152841	0.762602	0.445701	0.732696
ENSMUSG00000002897	Il17ra	314.894	0.110905	0.119707	0.926474	0.3542	0.663995
ENSMUSG00000002900	Lamb1	170.247	-0.0816613	0.111883	-0.729881	0.465463	0.75095
ENSMUSG00000002908	Kcnn1	107.913	0.0258609	0.125088	0.206741	0.836212	0.943866
ENSMUSG00000002910	Arrdc2	428.295	-0.910559	0.131052	-6.94805	3.70368e-12	4.1639e-10
ENSMUSG00000002944	Cd36	2229.91	0.401724	0.137149	2.92912	0.00339927	0.0376587
ENSMUSG00000002948	Map2k7	469.09	-0.0430406	0.0868764	-0.495424	0.620301	0.84654
ENSMUSG00000002949	Timm44	913.113	0.0404081	0.0587536	0.687755	0.491607	0.769213
ENSMUSG00000002957	Ap2a2	1522.8	0.0062429	0.0742279	0.0841045	0.932973	0.979098
ENSMUSG00000002963	Pnkp	519.684	0.105267	0.0992545	1.06058	0.288883	0.603098
ENSMUSG00000002968	Med25	834.662	-0.0271386	0.0662062	-0.40991	0.681872	0.879278
ENSMUSG00000002980	Bcam	102.392	-0.116198	0.1826	-0.636354	0.524546	0.791787
ENSMUSG00000002981	Clptm1	1957.87	0.010808	0.0463556	0.233154	0.815642	0.937706
ENSMUSG00000002983	Relb	47.7519	0.128525	0.230223	0.558264	0.576664	0.821178
ENSMUSG00000002984	Tomm40	620.146	-0.0235717	0.0758744	-0.310668	0.756053	0.914234
ENSMUSG00000002985	Apoe	424784	0.0178007	0.0609848	0.291887	0.770373	0.920093
ENSMUSG00000002992	Apoc2	33.9273	0.926021	0.302432	3.06191	0.00219926	0.0278044
ENSMUSG00000002996	Hbp1	572.897	0.00688652	0.0953197	0.0722466	0.942406	0.982287
ENSMUSG00000003031	Cdkn1b	329.81	0.139872	0.0825132	1.69515	0.0900471	0.32752
ENSMUSG00000003032	Klf4	51.6818	-1.08919	0.225074	-4.83926	1.3032e-06	5.59134e-05
ENSMUSG00000003033	Ap1m1	565.224	-0.0204936	0.0646625	-0.316932	0.751295	0.91113
ENSMUSG00000003037	Rab8a	1148.19	0.103674	0.0564871	1.83536	0.0664518	0.278303
ENSMUSG00000003038	Hmgn2	275.857	0.0467796	0.122725	0.381174	0.703074	0.888189
ENSMUSG00000003039	Fam32a	924.215	0.0505355	0.0647947	0.779933	0.43543	0.725637
ENSMUSG00000003053	Cyp2c29	50483.2	0.450272	0.14522	3.10062	0.00193119	0.0251611
ENSMUSG00000003062	Stard3nl	131.24	0.21067	0.134524	1.56604	0.11734	0.380338
ENSMUSG00000003068	Stk11	1931.15	0.051648	0.0586564	0.880517	0.37858	0.684238
ENSMUSG00000003072	Atp5f1d	6093.57	0.0429916	0.0660941	0.65046	0.515395	0.785284
ENSMUSG00000003099	Ppp5c	934.445	0.0774528	0.0694409	1.11538	0.264689	0.580013
ENSMUSG00000003119	Cdk12	291.171	-0.212731	0.120974	-1.75848	0.0786653	0.303903
ENSMUSG00000003123	Lipe	326.508	0.277845	0.124486	2.23194	0.0256186	0.152406
ENSMUSG00000003131	Pafah1b2	423.372	-0.0940981	0.0841791	-1.11783	0.263638	0.578882
ENSMUSG00000003134	Tbc1d8	344.931	-0.992009	0.116364	-8.52504	1.52763e-17	2.98742e-15
ENSMUSG00000003135	Cnot11	288.78	-0.0377936	0.0921286	-0.410227	0.681639	0.879157
ENSMUSG00000003154	Foxj2	169.554	-0.276612	0.127402	-2.17117	0.0299183	0.168102
ENSMUSG00000003161	Sri	489.97	-0.230881	0.0928054	-2.4878	0.0128537	0.0977266
ENSMUSG00000003166	Dgcr2	711.94	0.0410294	0.076312	0.537654	0.590816	0.829523
ENSMUSG00000003184	Irf3	870.592	0.111727	0.0635669	1.75763	0.0788098	0.304167
ENSMUSG00000003190	Bcl2l12	35.5728	0.0873254	0.204209	0.427629	0.668921	0.87296
ENSMUSG00000003198	Zfp959	65.5134	0.182698	0.153279	1.19193	0.233289	0.545505
ENSMUSG00000003199	Mpnd	1594.04	0.0815237	0.0743504	1.09648	0.272869	0.586957
ENSMUSG00000003200	Sh3gl1	382.99	0.00872375	0.0878532	0.0992991	0.920901	0.974256
ENSMUSG00000003208	Yju2	87.1218	0.0360053	0.162919	0.221002	0.825091	0.940152
ENSMUSG00000003226	Ranbp2	1204.31	-0.283	0.0995186	-2.84369	0.0044595	0.0454637
ENSMUSG00000003228	Grk5	73.5343	0.130434	0.157398	0.828688	0.407281	0.705482
ENSMUSG00000003233	Dvl3	407.056	-0.0504862	0.092271	-0.547152	0.584275	0.824722
ENSMUSG00000003234	Abcf3	918.714	0.120121	0.0753746	1.59365	0.111014	0.367987
ENSMUSG00000003235	Eif2b5	753.644	-0.0522331	0.0588425	-0.887676	0.374715	0.681208
ENSMUSG00000003269	Cyth2	299.853	-0.0663712	0.0940508	-0.705695	0.480378	0.760985
ENSMUSG00000003279	Dlgap1	50.619	-0.0260748	0.189271	-0.137764	0.890427	0.960345
ENSMUSG00000003283	Hck	84.0733	0.484078	0.234421	2.06499	0.0389235	0.198826
ENSMUSG00000003299	Mrpl4	694.429	0.117934	0.0780427	1.51115	0.130751	0.402428
ENSMUSG00000003308	Keap1	887.563	0.169659	0.0612698	2.76905	0.00562192	0.0540328
ENSMUSG00000003316	Glg1	765.891	-0.245341	0.094824	-2.58733	0.00967227	0.0798596
ENSMUSG00000003344	Btbd2	598.37	0.124873	0.0793804	1.5731	0.115697	0.37672
ENSMUSG00000003345	Csnk1g2	1830.88	-0.0156025	0.0613921	-0.254144	0.799384	0.93219
ENSMUSG00000003346	Abhd17a	1445.66	0.142493	0.071457	1.9941	0.046141	0.221091
ENSMUSG00000003348	Mob3a	86.4023	0.394064	0.186763	2.10997	0.0348607	0.184677
ENSMUSG00000003355	Fkbp11	219.262	-0.0986922	0.132205	-0.746507	0.455361	0.741948
ENSMUSG00000003360	Ddx23	985.992	0.010033	0.0642891	0.156061	0.875985	0.95652
ENSMUSG00000003363	Pld3	467.173	0.0888523	0.0768479	1.15621	0.247596	0.561611
ENSMUSG00000003378	Grik5	264.558	-0.227123	0.121345	-1.87171	0.0612472	0.264179
ENSMUSG00000003379	Cd79a	33.5383	0.868433	0.219286	3.96027	7.4866e-05	0.00185894
ENSMUSG00000003380	Rabac1	1514.12	0.0125135	0.0891244	0.140405	0.88834	0.959955
ENSMUSG00000003382	Etv3	268.961	-0.0878497	0.0937601	-0.936963	0.348778	0.659312
ENSMUSG00000003402	Prkcsh	2135.07	-0.0432032	0.0644102	-0.670751	0.502379	0.776759
ENSMUSG00000003420	Fcgrt	3396.53	-0.00124883	0.0644905	-0.0193646	0.98455	0.995952
ENSMUSG00000003421	Nosip	387.317	0.192603	0.079333	2.42778	0.0151915	0.109795
ENSMUSG00000003423	Pih1d1	523.085	0.020015	0.0985442	0.203107	0.839051	0.944761
ENSMUSG00000003429	Rps11	346.896	-0.0614718	0.10191	-0.603196	0.546378	0.805405
ENSMUSG00000003435	Supt5	1034.08	-0.126844	0.0683122	-1.85683	0.0633359	0.270107
ENSMUSG00000003437	Paf1	600.112	0.0226825	0.0737297	0.307644	0.758353	0.915301
ENSMUSG00000003438	Timm50	601.665	-0.0144977	0.0689203	-0.210355	0.833391	0.943106
ENSMUSG00000003444	Med29	105.813	0.0353677	0.140879	0.25105	0.801776	0.932978
ENSMUSG00000003458	Ncstn	883.722	-0.0442385	0.0614329	-0.720111	0.471457	0.75479
ENSMUSG00000003464	Pex19	2788.67	0.0174464	0.0518879	0.336233	0.736695	0.904719
ENSMUSG00000003477	Inmt	18902.3	0.639593	0.120722	5.29808	1.17028e-07	6.07245e-06
ENSMUSG00000003500	Impdh1	74.2028	-0.227455	0.201287	-1.13001	0.258473	0.574095
ENSMUSG00000003518	Dusp3	557.533	-0.192827	0.091862	-2.09909	0.0358089	0.188197
ENSMUSG00000003526	Prodh	4127.72	-0.0448074	0.112852	-0.397045	0.691334	0.882349
ENSMUSG00000003527	Ess2	153.74	0.0203657	0.115648	0.176102	0.860214	0.952252
ENSMUSG00000003528	Slc25a1	5790.92	0.098283	0.0592061	1.66001	0.0969115	0.340382
ENSMUSG00000003531	Dgcr6	956.095	0.0380819	0.0651351	0.58466	0.558776	0.810786
ENSMUSG00000003541	Ier3	19.8215	-0.917996	0.340102	-2.69918	0.00695105	0.0631261
ENSMUSG00000003546	Klc4	1564.66	0.00204939	0.0661281	0.0309912	0.975277	0.99325
ENSMUSG00000003549	Ercc1	60.785	0.107077	0.169152	0.633019	0.526721	0.793223
ENSMUSG00000003555	Cyp17a1	184.864	-0.235433	0.482985	-0.487455	0.625936	0.8487
ENSMUSG00000003559	As3mt	680.208	-0.328571	0.144967	-2.26652	0.0234195	0.144382
ENSMUSG00000003575	Crtc1	219.796	-0.0162098	0.102538	-0.158086	0.874389	0.956265
ENSMUSG00000003581	Rnf215	248.42	0.0370635	0.0867118	0.427434	0.669064	0.87296
ENSMUSG00000003585	Sec14l2	12329.3	0.12227	0.049643	2.46298	0.0137787	0.102431
ENSMUSG00000003604	Aven	253.1	0.0144612	0.0882732	0.163823	0.86987	0.954569
ENSMUSG00000003617	Cp	16904.4	-0.0518012	0.0422784	-1.22524	0.220485	0.530755
ENSMUSG00000003623	Crot	13505.7	-0.0628566	0.112113	-0.560656	0.575032	0.820258
ENSMUSG00000003644	Rps6ka1	379.594	0.105986	0.0967698	1.09524	0.27341	0.58783
ENSMUSG00000003660	Snrnp200	1484.91	-0.0143295	0.0883359	-0.162216	0.871135	0.954569
ENSMUSG00000003662	Ciao1	779.398	-0.0594926	0.0661931	-0.898774	0.368773	0.676185
ENSMUSG00000003680	Taf6l	79.4462	0.155102	0.149308	1.03881	0.298894	0.613762
ENSMUSG00000003721	Insig2	4204.04	-0.299443	0.196731	-1.52209	0.127985	0.397604
ENSMUSG00000003731	Kpna6	861.169	-0.0507453	0.0744273	-0.68181	0.495359	0.770947
ENSMUSG00000003746	Man1a	3651.08	-0.0455629	0.0734485	-0.620338	0.535035	0.798083
ENSMUSG00000003752	Itpkc	62.6137	-0.264018	0.176079	-1.49943	0.133763	0.40736
ENSMUSG00000003762	Coq8b	249.997	0.00149136	0.092046	0.0162024	0.987073	0.996643
ENSMUSG00000003778	Brd8	325.689	-0.127296	0.100257	-1.26969	0.204193	0.508682
ENSMUSG00000003808	Farsa	359.195	0.0129226	0.0870327	0.14848	0.881964	0.958088
ENSMUSG00000003809	Gcdh	10861.5	0.0667537	0.0538123	1.24049	0.214794	0.523297
ENSMUSG00000003810	Mast2	416.776	-0.15974	0.0730368	-2.18712	0.0287337	0.164568
ENSMUSG00000003812	Dnase2a	240.587	0.0346963	0.107798	0.321864	0.747556	0.910599
ENSMUSG00000003813	Rad23a	719.493	0.0654939	0.0722941	0.905937	0.364969	0.67286
ENSMUSG00000003814	Calr	11715.6	0.0510478	0.0811098	0.629367	0.529109	0.793532
ENSMUSG00000003824	Syce2	106.217	0.107957	0.136876	0.788726	0.430272	0.721481
ENSMUSG00000003847	Nfat5	530.407	-0.223038	0.117117	-1.90439	0.0568589	0.252517
ENSMUSG00000003848	Nob1	160.451	0.0597517	0.131783	0.453409	0.650254	0.862853
ENSMUSG00000003849	Nqo1	187.637	0.510122	0.140887	3.62078	0.000293715	0.00566978
ENSMUSG00000003865	Gys1	56.7923	-0.0713585	0.199306	-0.358034	0.720318	0.896576
ENSMUSG00000003868	Ruvbl2	239.3	0.0834954	0.116427	0.717147	0.473284	0.756332
ENSMUSG00000003873	Bax	140.243	-0.0505198	0.150359	-0.335995	0.736875	0.90479
ENSMUSG00000003882	Il7r	9.48525	0.103361	0.451717	0.228817	0.819011	0.93901
ENSMUSG00000003923	Tfam	741.618	0.091499	0.0653181	1.40082	0.161268	0.448841
ENSMUSG00000003929	Zfp81	54.2917	0.21863	0.193641	1.12905	0.258878	0.574334
ENSMUSG00000003948	Mmd	1229.37	0.12347	0.125989	0.980004	0.327084	0.640565
ENSMUSG00000003949	Hlf	700.347	-0.0485523	0.119263	-0.407102	0.683933	0.880228
ENSMUSG00000003955	Fam162a	647.495	0.00470043	0.0907142	0.0518158	0.958675	0.988014
ENSMUSG00000003970	Rpl8	6426.32	0.0492272	0.0662614	0.742923	0.457528	0.743347
ENSMUSG00000003992	Ssbp2	22.0003	-0.54148	0.268325	-2.018	0.0435913	0.212735
ENSMUSG00000004018	Fancl	113.871	0.1364	0.125845	1.08387	0.278422	0.592298
ENSMUSG00000004032	Gstm5	90.1403	-0.0637878	0.168593	-0.378354	0.705168	0.889011
ENSMUSG00000004035	Gstm7	1258.03	0.220986	0.0786636	2.80926	0.00496555	0.0492982
ENSMUSG00000004038	Gstm3	1633.59	0.55846	0.269402	2.07296	0.0381762	0.196914
ENSMUSG00000004040	Stat3	1896.61	-0.238633	0.0680303	-3.50775	0.000451918	0.00798414
ENSMUSG00000004043	Stat5a	277.38	0.542439	0.146094	3.71296	0.000204853	0.0042959
ENSMUSG00000004044	Cavin1	150.446	-0.157824	0.167104	-0.944465	0.344932	0.656396
ENSMUSG00000004054	Map3k11	802.924	0.0628002	0.0660292	0.951099	0.341554	0.653706
ENSMUSG00000004056	Akt2	2248.6	0.108892	0.0467331	2.33008	0.0198021	0.130491
ENSMUSG00000004069	Dnaja3	1955	-0.144132	0.0482673	-2.98613	0.00282534	0.0332363
ENSMUSG00000004070	Hmox2	540.031	-0.250436	0.0672124	-3.72605	0.000194508	0.00412886
ENSMUSG00000004071	Cdip1	1413.65	-0.926677	0.0960987	-9.64298	5.26395e-22	1.44702e-19
ENSMUSG00000004085	Map3k20	251.869	0.0714868	0.110628	0.646192	0.518155	0.78702
ENSMUSG00000004096	Cwc15	661.003	-0.0451936	0.0872817	-0.517789	0.604605	0.839176
ENSMUSG00000004098	Col5a3	971.568	-0.368717	0.100239	-3.67838	0.000234721	0.00478185
ENSMUSG00000004099	Dnmt1	228.501	0.192094	0.103165	1.86202	0.062601	0.268492
ENSMUSG00000004100	Ppan	232.311	-0.086994	0.135328	-0.642837	0.52033	0.788449
ENSMUSG00000004105	Angptl2	271.586	0.115899	0.130963	0.884969	0.376173	0.682197
ENSMUSG00000004127	Trmt10a	57.0095	-0.178415	0.195965	-0.910442	0.362589	0.670202
ENSMUSG00000004187	Kifc2	167.759	-0.101804	0.157019	-0.648355	0.516755	0.786173
ENSMUSG00000004207	Psap	9449.27	0.0584288	0.0698902	0.836009	0.40315	0.702661
ENSMUSG00000004221	Ikbkg	1128.27	-0.155339	0.0846245	-1.83562	0.0664135	0.278303
ENSMUSG00000004233	Wars2	99.5863	0.180479	0.129264	1.3962	0.162653	0.450574
ENSMUSG00000004264	Phb2	2378.2	-0.0317882	0.0557033	-0.57067	0.568223	0.816203
ENSMUSG00000004266	Ptpn6	354.771	0.210378	0.0745591	2.82162	0.00477818	0.0480115
ENSMUSG00000004268	Emg1	707.743	0.0723204	0.0724129	0.998722	0.317929	0.632628
ENSMUSG00000004270	Lpcat3	2223.51	0.0782172	0.0719967	1.0864	0.277302	0.591012
ENSMUSG00000004285	Atp6v1f	805.735	0.0869841	0.0876603	0.992286	0.321058	0.635656
ENSMUSG00000004317	Clcn5	70.3012	-0.0592213	0.160185	-0.369706	0.711602	0.892313
ENSMUSG00000004319	Clcn3	704.553	-0.122281	0.0915285	-1.33599	0.181553	0.479325
ENSMUSG00000004341	Gpx6	47.0719	0.953623	0.205611	4.63799	3.51807e-06	0.000134328
ENSMUSG00000004356	Utp20	252.684	0.00664861	0.1486	0.0447416	0.964313	0.989338
ENSMUSG00000004364	Cul3	941.836	-0.0461933	0.0662916	-0.696821	0.485915	0.765535
ENSMUSG00000004383	Large1	111.485	-0.0107172	0.119285	-0.0898446	0.928411	0.977012
ENSMUSG00000004393	Ddx56	565.043	-0.0207454	0.0843941	-0.245815	0.805825	0.934422
ENSMUSG00000004394	Tmed4	1202.61	-0.185593	0.0803946	-2.30852	0.0209702	0.135364
ENSMUSG00000004446	Bid	325.509	0.216423	0.094708	2.28516	0.0223034	0.14017
ENSMUSG00000004451	Ralb	227.663	0.256928	0.0984337	2.61016	0.00904997	0.0763088
ENSMUSG00000004455	Ppp1cc	889.195	-0.143128	0.0598124	-2.39294	0.0167138	0.11717
ENSMUSG00000004460	Dnajb11	1330.62	-0.106907	0.0643162	-1.66221	0.0964717	0.339618
ENSMUSG00000004462	Tbccd1	414.262	0.188394	0.0713097	2.64191	0.00824392	0.0710416
ENSMUSG00000004473	Clec11a	35.9329	0.0626475	0.204632	0.306146	0.759493	0.915766
ENSMUSG00000004500	Zfp324	105.772	0.354053	0.140977	2.51144	0.0120241	0.0935877
ENSMUSG00000004508	Gab2	49.9159	0.140633	0.24192	0.581321	0.561024	0.812882
ENSMUSG00000004530	Coro1c	386.915	0.00259173	0.100486	0.025792	0.979423	0.993881
ENSMUSG00000004535	Tax1bp1	2356.46	-0.11788	0.0576256	-2.04561	0.0407943	0.204784
ENSMUSG00000004558	Ndrg2	23523.9	0.0754013	0.0646502	1.1663	0.243495	0.557462
ENSMUSG00000004561	Mettl17	250.538	0.378253	0.108592	3.48325	0.000495371	0.00851954
ENSMUSG00000004562	Arhgef40	223.028	-0.12424	0.112575	-1.10362	0.269758	0.584893
ENSMUSG00000004565	Pnpla6	590.821	-0.107145	0.0793923	-1.34956	0.177157	0.472549
ENSMUSG00000004567	Mcoln1	791.07	-0.072564	0.0638107	-1.13718	0.255465	0.569836
ENSMUSG00000004568	Arhgef18	529.939	-0.00984584	0.0919796	-0.107044	0.914754	0.972299
ENSMUSG00000004591	Pkn2	558.646	-0.25375	0.0834317	-3.04142	0.00235467	0.0290553
ENSMUSG00000004609	Cd33	19.6043	-0.538663	0.315577	-1.70692	0.0878374	0.32337
ENSMUSG00000004610	Etfb	38.8737	0.168228	0.228945	0.734797	0.462463	0.748091
ENSMUSG00000004626	Stxbp2	781.412	-0.0139243	0.0798136	-0.17446	0.861504	0.952252
ENSMUSG00000004631	Sgce	49.5929	-0.310417	0.22215	-1.39733	0.162315	0.450215
ENSMUSG00000004633	Chn2	612.776	-0.0633794	0.0856367	-0.740097	0.459241	0.744772
ENSMUSG00000004637	Wwox	136.498	-0.0704467	0.10821	-0.651021	0.515033	0.785028
ENSMUSG00000004642	Slbp	127.67	0.244888	0.131372	1.86409	0.0623096	0.267431
ENSMUSG00000004655	Aqp1	1792.27	0.130451	0.166524	0.783374	0.433408	0.724056
ENSMUSG00000004661	Arid3b	60.0633	-0.0912862	0.176698	-0.516623	0.605419	0.83973
ENSMUSG00000004665	Cnn2	120.704	0.0776089	0.131068	0.592126	0.553767	0.808347
ENSMUSG00000004667	Polr2e	613.638	0.139481	0.0769945	1.81157	0.0700519	0.28692
ENSMUSG00000004677	Myo9b	674.282	-0.164586	0.0755295	-2.1791	0.0293243	0.166148
ENSMUSG00000004698	Hdac9	17.8337	0.504903	0.322351	1.56632	0.117275	0.380227
ENSMUSG00000004707	Ly9	29.2379	0.196977	0.278769	0.706596	0.479818	0.760667
ENSMUSG00000004730	Adgre1	268.941	-0.118683	0.297574	-0.398837	0.690014	0.882067
ENSMUSG00000004748	Mtfp1	419.695	0.358045	0.081815	4.37628	1.20721e-05	0.000398313
ENSMUSG00000004768	Rab23	140.541	0.393763	0.130776	3.01097	0.00260416	0.0313687
ENSMUSG00000004771	Rab11a	539.302	-0.123141	0.0748464	-1.64525	0.0999182	0.34629
ENSMUSG00000004788	Eif2b2	382.925	0.126547	0.0878238	1.44092	0.149608	0.432447
ENSMUSG00000004789	Dlst	4468.25	-0.0964977	0.0521047	-1.852	0.0640263	0.272011
ENSMUSG00000004798	Ulk2	1636.04	0.0113754	0.0793696	0.143321	0.886036	0.959272
ENSMUSG00000004814	Ccl24	24.5785	0.410507	0.291988	1.4059	0.159753	0.446591
ENSMUSG00000004815	Dgkq	380.35	-0.140185	0.0959043	-1.46171	0.14382	0.423356
ENSMUSG00000004837	Grap	53.836	0.211293	0.17307	1.22086	0.22214	0.532045
ENSMUSG00000004843	Chmp2b	460.668	0.105255	0.0691287	1.52259	0.127862	0.397511
ENSMUSG00000004846	Plod3	382.714	0.0346554	0.0896202	0.386691	0.698985	0.886656
ENSMUSG00000004849	Ap1s1	479.94	-0.0579958	0.0851699	-0.680942	0.495908	0.771465
ENSMUSG00000004865	Srpk1	383.233	-0.214473	0.0798847	-2.68478	0.00725766	0.0650423
ENSMUSG00000004880	Lbr	139.598	-0.0755024	0.150497	-0.501687	0.615888	0.844507
ENSMUSG00000004891	Nes	50.6732	0.277453	0.197818	1.40257	0.160746	0.448273
ENSMUSG00000004895	Prcc	400.613	0.00796231	0.0695386	0.114502	0.90884	0.969781
ENSMUSG00000004896	Mettl25b	177.36	-0.0852156	0.107515	-0.792592	0.428015	0.719931
ENSMUSG00000004897	Hdgf	2945.11	-0.0376984	0.0743712	-0.506895	0.612228	0.843777
ENSMUSG00000004929	Thop1	217.419	0.0082569	0.10288	0.0802579	0.936032	0.980578
ENSMUSG00000004931	Apba3	648.769	0.132637	0.0655858	2.02235	0.0431407	0.211718
ENSMUSG00000004934	Pias4	369.029	0.0675486	0.0710786	0.950337	0.341941	0.653947
ENSMUSG00000004936	Map2k1	889.273	-0.124892	0.0565311	-2.20926	0.0271563	0.158525
ENSMUSG00000004937	Sgta	1426.06	0.0932111	0.0537689	1.73355	0.0829978	0.314042
ENSMUSG00000004945	Tmem242	520.406	0.0930352	0.075775	1.22778	0.219529	0.529924
ENSMUSG00000004947	Dtx2	112.999	0.0769864	0.166233	0.463123	0.643276	0.858193
ENSMUSG00000004951	Hspb1	415.478	-0.120415	0.129429	-0.930361	0.352184	0.66195
ENSMUSG00000004952	Rasa4	49.3154	0.238692	0.190815	1.25091	0.210968	0.518669
ENSMUSG00000004980	Hnrnpa2b1	4661.8	-0.0936892	0.0440128	-2.12868	0.0332808	0.179998
ENSMUSG00000004994	Yju2b	83.6772	0.121209	0.139628	0.868085	0.385348	0.689795
ENSMUSG00000004996	Mri1	505.398	-0.0304385	0.0952748	-0.319481	0.749362	0.910695
ENSMUSG00000005034	Prkacb	777.15	-0.105139	0.0661826	-1.58861	0.112148	0.370227
ENSMUSG00000005043	Sgsh	93.1623	0.0862817	0.169855	0.507973	0.611472	0.843174
ENSMUSG00000005054	Cstb	538.068	0.0476268	0.0747922	0.636788	0.524263	0.791787
ENSMUSG00000005057	Sh2b2	56.8172	0.379829	0.251297	1.51148	0.130667	0.402273
ENSMUSG00000005069	Pex5	2863.58	0.0794113	0.0477748	1.6622	0.0964724	0.339618
ENSMUSG00000005078	Jkamp	265.996	0.16817	0.0870308	1.9323	0.0533225	0.242578
ENSMUSG00000005087	Cd44	88.7393	-0.405901	0.218099	-1.86108	0.0627324	0.268961
ENSMUSG00000005089	Slc1a2	2653.29	-0.234578	0.111774	-2.09867	0.035846	0.188253
ENSMUSG00000005102	Eif2ak4	231.314	-0.155184	0.121972	-1.27229	0.20327	0.507361
ENSMUSG00000005103	Wdr1	888.179	-0.0172948	0.0580426	-0.297968	0.765727	0.918658
ENSMUSG00000005107	Slc2a9	1024.82	0.169122	0.0749351	2.25692	0.0240134	0.146968
ENSMUSG00000005124	Ccn4	19.6595	0.301789	0.314293	0.960215	0.336947	0.649204
ENSMUSG00000005125	Ndrg1	204.48	0.257293	0.138811	1.85355	0.0638039	0.271256
ENSMUSG00000005142	Man2b1	2070.5	-0.00245076	0.075178	-0.0325994	0.973994	0.99325
ENSMUSG00000005150	Wdr83	347.027	0.036288	0.0875059	0.414692	0.678368	0.877513
ENSMUSG00000005161	Prdx2	1295.92	0.018697	0.0730615	0.255908	0.798022	0.931725
ENSMUSG00000005198	Polr2a	760.114	-0.0408176	0.0856391	-0.476624	0.63363	0.852753
ENSMUSG00000005204	Senp3	565.322	-0.06073	0.0749444	-0.810333	0.417749	0.712302
ENSMUSG00000005220	Corin	13.5885	-0.438842	0.48108	-0.912203	0.361662	0.669916
ENSMUSG00000005225	Plekha8	420.752	0.0793996	0.081597	0.973071	0.330518	0.643134
ENSMUSG00000005233	Spc25	76.6414	0.181627	0.20217	0.898384	0.368981	0.676455
ENSMUSG00000005251	Ripk4	128.211	-0.533053	0.126495	-4.21402	2.50866e-05	0.000732215
ENSMUSG00000005262	Ufd1	547.024	-0.149904	0.069496	-2.15702	0.0310044	0.171819
ENSMUSG00000005268	Prlr	1143.46	0.177191	0.165622	1.06985	0.284687	0.599181
ENSMUSG00000005299	Letm1	1819.81	-0.0317405	0.059626	-0.532326	0.5945	0.83105
ENSMUSG00000005312	Ubqln1	2589.75	0.00227738	0.0539061	0.0422471	0.966302	0.990475
ENSMUSG00000005320	Fgfr4	764.038	0.0515759	0.0935267	0.551457	0.581321	0.823882
ENSMUSG00000005338	Cadm3	113.448	0.199639	0.143837	1.38795	0.165153	0.453286
ENSMUSG00000005354	Txn2	3064.93	-0.00868683	0.0609904	-0.142429	0.886741	0.959298
ENSMUSG00000005362	Crbn	415.845	0.0195498	0.0966124	0.202352	0.839641	0.944937
ENSMUSG00000005370	Msh6	268.474	0.0102835	0.0997789	0.103063	0.917913	0.973225
ENSMUSG00000005371	Fbxo11	403.079	-0.18823	0.0787417	-2.39048	0.0168266	0.117554
ENSMUSG00000005373	Mlxipl	5515.36	0.134472	0.057948	2.32057	0.0203101	0.132655
ENSMUSG00000005374	Tbl2	287.067	0.0539944	0.100249	0.538601	0.590162	0.829492
ENSMUSG00000005378	Bud23	425.612	0.0405133	0.0847658	0.477944	0.63269	0.852055
ENSMUSG00000005397	Nid1	204.204	0.0111056	0.123914	0.0896239	0.928586	0.977027
ENSMUSG00000005410	Mcm5	53.2504	-0.152172	0.262244	-0.580268	0.561734	0.813169
ENSMUSG00000005413	Hmox1	260.333	0.239642	0.161824	1.48088	0.138638	0.414595
ENSMUSG00000005417	Mprip	1856.97	-0.17115	0.0611044	-2.80095	0.00509528	0.0500541
ENSMUSG00000005442	Cic	688.07	-0.196448	0.0927034	-2.1191	0.0340817	0.181979
ENSMUSG00000005447	Pafah1b3	50.9434	-0.125926	0.253048	-0.497636	0.618741	0.845778
ENSMUSG00000005465	Il27ra	25.0618	0.251821	0.29387	0.856912	0.391493	0.694624
ENSMUSG00000005469	Prkaca	1251.58	0.0310359	0.0656982	0.472401	0.636641	0.854721
ENSMUSG00000005481	Ddx39a	249.614	0.0763722	0.0947922	0.80568	0.420427	0.713981
ENSMUSG00000005483	Dnajb1	326.365	0.10007	0.106661	0.938206	0.348139	0.659167
ENSMUSG00000005501	Usp40	594.483	-0.0944755	0.0857934	-1.1012	0.27081	0.585252
ENSMUSG00000005505	Kbtbd4	64.9493	-0.0822793	0.184553	-0.44583	0.65572	0.866151
ENSMUSG00000005506	Celf1	1522.07	-0.247084	0.0775591	-3.18575	0.00144379	0.0201181
ENSMUSG00000005510	Ndufs3	2168.43	0.028951	0.0589183	0.491376	0.62316	0.847303
ENSMUSG00000005514	Por	7699.54	-0.56683	0.205992	-2.75171	0.00592851	0.0559316
ENSMUSG00000005533	Igf1r	31.6308	-0.00543917	0.247779	-0.0219517	0.982486	0.994903
ENSMUSG00000005534	Insr	2160.18	-0.251723	0.0986843	-2.55079	0.010748	0.0861968
ENSMUSG00000005540	Fcer2a	22.0422	0.628319	0.270336	2.32421	0.020114	0.131871
ENSMUSG00000005547	Cyp2a5	17143.4	0.62519	0.221923	2.81715	0.00484512	0.0485391
ENSMUSG00000005553	Atp4a	16.3736	-0.730769	0.377178	-1.93747	0.0526884	0.240414
ENSMUSG00000005566	Trim28	1311.11	0.0602032	0.070754	0.850881	0.394835	0.696209
ENSMUSG00000005575	Ube2m	902.011	-0.233744	0.0995973	-2.34689	0.0189307	0.126503
ENSMUSG00000005580	Adcy9	496.869	-0.394642	0.132553	-2.97725	0.00290851	0.0337991
ENSMUSG00000005583	Mef2c	40.232	0.49966	0.248875	2.00768	0.0446777	0.216502
ENSMUSG00000005609	Ctr9	460.074	-0.108625	0.0807836	-1.34464	0.178742	0.475186
ENSMUSG00000005610	Eif4g2	7220.43	-0.00358328	0.05699	-0.0628757	0.949866	0.984608
ENSMUSG00000005611	Irag1	33.6704	-0.216224	0.246882	-0.875819	0.381128	0.686494
ENSMUSG00000005615	Pcyt1a	1323.86	-0.0293531	0.0969386	-0.3028	0.762042	0.916789
ENSMUSG00000005621	Zfp592	557.1	-0.262115	0.0695571	-3.76834	0.00016434	0.00357601
ENSMUSG00000005625	Psmd4	2291.42	-0.0669436	0.0669397	-1.00006	0.317282	0.632367
ENSMUSG00000005656	Snx6	228.62	0.0329302	0.100743	0.326872	0.743765	0.909026
ENSMUSG00000005667	Mthfd2	34.7706	0.317987	0.305878	1.03959	0.298531	0.613492
ENSMUSG00000005672	Kit	81.2882	0.0129722	0.182652	0.071021	0.943381	0.982511
ENSMUSG00000005674	Tomm40l	127.503	-0.436551	0.176264	-2.47669	0.0132606	0.099882
ENSMUSG00000005677	Nr1i3	702.464	-0.14604	0.129329	-1.12921	0.258807	0.574334
ENSMUSG00000005681	Apoa2	108929	0.140108	0.0799102	1.75332	0.0795473	0.305653
ENSMUSG00000005682	Pan2	672.94	-0.193132	0.0763066	-2.53099	0.011374	0.0897358
ENSMUSG00000005683	Cs	2967.99	0.0533343	0.0541356	0.985198	0.324527	0.638614
ENSMUSG00000005687	Bcas2	475.094	0.0211868	0.0756822	0.279944	0.77952	0.923408
ENSMUSG00000005698	Ctcf	430.545	-0.0135955	0.0784386	-0.173327	0.862394	0.952302
ENSMUSG00000005699	Pard6a	60.8443	-0.08375	0.192649	-0.434727	0.66376	0.870176
ENSMUSG00000005718	Tfap4	84.5547	0.743111	0.168106	4.42048	9.84798e-06	0.000330315
ENSMUSG00000005732	Ranbp1	74.1025	0.156377	0.154575	1.01166	0.311701	0.626407
ENSMUSG00000005774	Rfx5	130.932	0.116234	0.185037	0.628164	0.529896	0.793758
ENSMUSG00000005779	Psmb4	2730.47	0.0565075	0.0626221	0.902357	0.366867	0.675232
ENSMUSG00000005802	Slc30a4	200.419	-0.191573	0.102972	-1.86043	0.0628253	0.269043
ENSMUSG00000005803	Sqor	3184.08	0.212845	0.0627231	3.39341	0.000690293	0.011158
ENSMUSG00000005804	Bloc1s6	264.762	0.146409	0.108022	1.35536	0.175301	0.469474
ENSMUSG00000005813	Metap1	596.712	0.0299952	0.0760002	0.394672	0.693085	0.883696
ENSMUSG00000005823	Gpr108	581.021	0.119088	0.0671763	1.77277	0.0762671	0.298413
ENSMUSG00000005836	Gata6	120.072	-0.14135	0.148689	-0.950641	0.341787	0.653848
ENSMUSG00000005846	Rsl1d1	495.822	-0.046156	0.0842261	-0.548002	0.583691	0.824665
ENSMUSG00000005871	Apc	460.687	-0.265824	0.12646	-2.10204	0.0355501	0.187104
ENSMUSG00000005873	Reep5	293.583	-0.0563364	0.108976	-0.516963	0.605182	0.839593
ENSMUSG00000005881	Ergic3	1560.54	0.0974701	0.0653732	1.49098	0.135966	0.410571
ENSMUSG00000005882	Uqcc1	609.227	0.109984	0.0638528	1.72245	0.0849874	0.318395
ENSMUSG00000005886	Ncoa2	917.562	-0.158971	0.0976147	-1.62856	0.103406	0.353037
ENSMUSG00000005893	Nr2c2	203.557	-0.310048	0.181586	-1.70744	0.0877397	0.323221
ENSMUSG00000005897	Nr2c1	226.892	0.0350505	0.0882494	0.397176	0.691238	0.882349
ENSMUSG00000005899	Smpd4	292.661	0.0451668	0.0881714	0.512261	0.608468	0.840847
ENSMUSG00000005907	Pex1	389.167	0.100409	0.0917475	1.0944	0.273778	0.588092
ENSMUSG00000005936	Kctd20	682.579	0.0385531	0.0673485	0.572442	0.567023	0.815347
ENSMUSG00000005949	Ctns	263.746	0.121952	0.0908134	1.34288	0.179309	0.475677
ENSMUSG00000005951	Shpk	1356.84	0.174819	0.0648069	2.69753	0.00698558	0.0632505
ENSMUSG00000005968	Tuft1	138.955	-0.449332	0.199488	-2.25243	0.0242952	0.147866
ENSMUSG00000005973	Rcn1	116.028	0.224283	0.154685	1.44993	0.147077	0.428251
ENSMUSG00000005980	Dnase1	19.0546	0.561232	0.32207	1.74258	0.0814071	0.310708
ENSMUSG00000005981	Trap1	4154.71	-0.000157675	0.0447827	-0.00352089	0.997191	0.999455
ENSMUSG00000005982	Naa60	963.53	0.021728	0.0767807	0.282987	0.777187	0.922307
ENSMUSG00000006005	Tpr	1255.31	-0.0723313	0.0773544	-0.935064	0.349756	0.659878
ENSMUSG00000006010	Odr4	553.896	-0.0479687	0.0670971	-0.714914	0.474662	0.757163
ENSMUSG00000006014	Prg4	497.7	0.346849	0.162188	2.13856	0.0324712	0.177198
ENSMUSG00000006019	Dhx34	219.425	-0.00705144	0.0920444	-0.0766092	0.938934	0.981231
ENSMUSG00000006021	Kptn	331.095	0.024368	0.0845634	0.288163	0.773222	0.920856
ENSMUSG00000006024	Napa	1457.68	-0.0395419	0.065964	-0.599446	0.548876	0.807193
ENSMUSG00000006050	Sra1	1101.94	-0.304594	0.0726735	-4.19127	2.77401e-05	0.000794386
ENSMUSG00000006057	Atp5mc1	3094.63	0.115408	0.0785981	1.46833	0.142015	0.420431
ENSMUSG00000006058	Snf8	512.71	0.0200093	0.0840456	0.238076	0.811822	0.936012
ENSMUSG00000006095	Tbcb	416.437	-0.00870865	0.0938303	-0.0928128	0.926052	0.976294
ENSMUSG00000006127	Inpp5k	329.626	-0.158651	0.0875685	-1.81173	0.0700275	0.28692
ENSMUSG00000006134	Crkl	489.657	0.0630517	0.11884	0.530561	0.595723	0.831888
ENSMUSG00000006154	Eps8l1	34.4899	-0.179129	0.571907	-0.313214	0.754118	0.91305
ENSMUSG00000006169	Clint1	1161.37	-0.0286681	0.0745706	-0.384442	0.700651	0.887256
ENSMUSG00000006191	Cdkal1	113.011	0.0989976	0.132566	0.746782	0.455195	0.741911
ENSMUSG00000006205	Htra1	33.2404	-0.247064	0.248881	-0.9927	0.320856	0.635536
ENSMUSG00000006215	Zbtb17	268.509	-0.150741	0.103746	-1.45299	0.146227	0.427451
ENSMUSG00000006218	Fam131c	59.2275	-0.295718	0.209245	-1.41326	0.157578	0.443821
ENSMUSG00000006219	Fblim1	36.1545	-0.121866	0.212582	-0.573264	0.566466	0.815319
ENSMUSG00000006221	Hspb7	98.2167	-0.538685	0.207302	-2.59855	0.00936173	0.0781238
ENSMUSG00000006235	Epor	37.6899	0.395287	0.242837	1.62779	0.10357	0.353144
ENSMUSG00000006241	Ccdc159	112.419	-0.078167	0.141936	-0.550719	0.581826	0.824012
ENSMUSG00000006262	Mob1b	675.988	-0.121121	0.0886511	-1.36627	0.171854	0.464319
ENSMUSG00000006273	Atp6v1b2	877.976	0.0815899	0.0583129	1.39917	0.161761	0.449656
ENSMUSG00000006276	Eps15l1	283.252	-0.0323783	0.0992178	-0.326335	0.744171	0.909026
ENSMUSG00000006281	Tep1	338.771	-0.131319	0.0939547	-1.39768	0.16221	0.450112
ENSMUSG00000006288	Ttc5	178.683	0.0771543	0.111044	0.694807	0.487177	0.76649
ENSMUSG00000006289	Osgep	399.276	0.0932951	0.0799737	1.16657	0.243383	0.557462
ENSMUSG00000006299	Aamp	1964.43	-0.0226063	0.060123	-0.376001	0.706916	0.889857
ENSMUSG00000006301	Tmbim1	912.717	0.0308818	0.0657307	0.469824	0.638481	0.856087
ENSMUSG00000006304	Arpc2	1701.16	-0.0133349	0.0596644	-0.223499	0.823147	0.939938
ENSMUSG00000006307	Kmt2b	617.117	-0.0896848	0.0805199	-1.11382	0.265356	0.58038
ENSMUSG00000006310	Zbtb32	24.0721	-0.193778	0.258827	-0.748677	0.454052	0.740809
ENSMUSG00000006315	Tmem147	1329.24	-0.0582712	0.0821778	-0.709087	0.47827	0.759817
ENSMUSG00000006333	Rps9	4792.62	-0.00827408	0.0737356	-0.112213	0.910655	0.970268
ENSMUSG00000006335	Tfpt	152.986	-0.0490194	0.109395	-0.448095	0.654085	0.865602
ENSMUSG00000006342	Susd2	25.4243	-0.158173	0.239531	-0.660342	0.509035	0.780194
ENSMUSG00000006344	Ggt5	33.2085	-0.0354042	0.230318	-0.153719	0.877832	0.957063
ENSMUSG00000006356	Crip2	983.758	0.0183095	0.115194	0.158944	0.873713	0.95589
ENSMUSG00000006360	Crip1	66.4984	-0.046742	0.264778	-0.176532	0.859876	0.952252
ENSMUSG00000006362	Cbfa2t3	61.1383	0.180505	0.177186	1.01873	0.30833	0.623851
ENSMUSG00000006373	Pgrmc1	24526.5	0.112155	0.0565129	1.98458	0.0471907	0.225232
ENSMUSG00000006378	Gcat	95.733	0.00153307	0.164636	0.00931189	0.99257	0.997999
ENSMUSG00000006386	Tek	159.258	0.289629	0.155147	1.86681	0.0619285	0.266361
ENSMUSG00000006390	Elovl1	902.369	0.129226	0.0603011	2.14301	0.0321125	0.175921
ENSMUSG00000006392	Med8	575.012	0.14551	0.0774066	1.87982	0.060133	0.260949
ENSMUSG00000006395	Hyi	1383.06	0.276009	0.0868199	3.17909	0.00147736	0.020454
ENSMUSG00000006412	Pfdn2	526.815	-0.101345	0.0789601	-1.28349	0.19932	0.502472
ENSMUSG00000006418	Rnf114	1392.92	0.0759598	0.0588964	1.28972	0.197148	0.499153
ENSMUSG00000006423	Steep1	524.399	-0.0495679	0.0753049	-0.658229	0.510391	0.781287
ENSMUSG00000006442	Srm	429.28	0.0590098	0.105045	0.561758	0.574281	0.820048
ENSMUSG00000006445	Epha2	410.512	-1.57065	0.155711	-10.0869	6.311e-24	2.07103e-21
ENSMUSG00000006456	Rbm14	125.241	-0.0380526	0.149345	-0.254798	0.798879	0.932173
ENSMUSG00000006463	Zdhhc24	70.2792	0.525345	0.172608	3.04358	0.00233781	0.0289354
ENSMUSG00000006471	Ndor1	57.0388	-0.194433	0.164273	-1.1836	0.236572	0.54979
ENSMUSG00000006476	Nsmf	2505.16	-0.111579	0.0719582	-1.55061	0.120996	0.386512
ENSMUSG00000006494	Pdk1	2016.65	0.135118	0.0780374	1.73145	0.0833721	0.314478
ENSMUSG00000006498	Ptbp1	1164.82	0.0850191	0.0656146	1.29573	0.195067	0.497063
ENSMUSG00000006517	Mvd	939.996	0.505347	0.174289	2.89948	0.0037378	0.0401632
ENSMUSG00000006519	Cyba	135.384	0.213128	0.169337	1.25861	0.208173	0.514165
ENSMUSG00000006522	Itih3	13152.6	-0.264932	0.102846	-2.57601	0.00999465	0.0819413
ENSMUSG00000006526	Stimate	260.848	0.143464	0.101097	1.41907	0.15588	0.44155
ENSMUSG00000006527	Sfmbt1	441.378	-0.171438	0.0848514	-2.02045	0.0433364	0.212045
ENSMUSG00000006529	Itih1	11373	-0.0443891	0.0510189	-0.870053	0.384271	0.688581
ENSMUSG00000006538	Ihh	90.5308	-0.721603	0.154203	-4.67956	2.87493e-06	0.000112604
ENSMUSG00000006567	Atp7b	788.359	0.140713	0.0971187	1.44888	0.147372	0.428638
ENSMUSG00000006575	Rundc3a	266.883	-0.0764013	0.112577	-0.678659	0.497354	0.772719
ENSMUSG00000006576	Slc4a3	31.4513	-0.210127	0.288581	-0.72814	0.466528	0.751462
ENSMUSG00000006585	Cdt1	98.6364	0.111395	0.14623	0.761777	0.446193	0.732911
ENSMUSG00000006589	Aprt	538.213	-0.132401	0.0804409	-1.64595	0.0997745	0.346231
ENSMUSG00000006599	Gtf2h1	463.064	-0.0449522	0.0752778	-0.59715	0.550407	0.807608
ENSMUSG00000006611	Hfe	967.242	-0.0534103	0.0692532	-0.771232	0.44057	0.729198
ENSMUSG00000006641	Slc5a6	305.864	0.150678	0.143142	1.05265	0.292504	0.606957
ENSMUSG00000006673	Qrich1	660.365	-0.0436046	0.062637	-0.696148	0.486336	0.76597
ENSMUSG00000006676	Usp19	1551.18	-0.0873146	0.0619018	-1.41053	0.158382	0.444777
ENSMUSG00000006678	Pola1	55.1226	0.0982404	0.165336	0.594185	0.552389	0.80789
ENSMUSG00000006699	Cdc42	1825.04	0.0399217	0.0695683	0.573849	0.56607	0.815206
ENSMUSG00000006705	Pknox1	245.058	0.0552545	0.0922792	0.598776	0.549322	0.807317
ENSMUSG00000006711	D130043K22Rik	167.576	0.503202	0.138689	3.62829	0.000285305	0.00552499
ENSMUSG00000006715	Gmnn	120.395	0.0816443	0.126899	0.643379	0.519978	0.78831
ENSMUSG00000006717	Acot13	682.622	0.104151	0.0843442	1.23483	0.216892	0.525694
ENSMUSG00000006728	Cdk4	544.909	0.0450603	0.0727721	0.619198	0.535786	0.798389
ENSMUSG00000006731	B4galnt1	1290.08	-0.124474	0.0750098	-1.65944	0.0970273	0.340632
ENSMUSG00000006732	Mettl1	145.192	-0.0882987	0.158718	-0.556323	0.57799	0.821606
ENSMUSG00000006736	Tspan31	2218.91	-0.137893	0.056115	-2.45734	0.0139972	0.103127
ENSMUSG00000006740	Kif5b	559.402	-0.112425	0.100855	-1.11472	0.264969	0.580324
ENSMUSG00000006763	Saal1	81.2791	-0.0221493	0.158996	-0.139307	0.889208	0.960224
ENSMUSG00000006777	Krt23	120.658	0.402866	0.205214	1.96315	0.049629	0.232533
ENSMUSG00000006782	Cnp	255.671	0.107206	0.121071	0.885481	0.375897	0.682132
ENSMUSG00000006800	Sulf2	295.047	-0.11254	0.193854	-0.580542	0.561549	0.813169
ENSMUSG00000006818	Sod2	3717.28	0.0560913	0.0361247	1.55272	0.120491	0.385679
ENSMUSG00000006850	Tmco6	239.012	0.249933	0.129516	1.92974	0.053639	0.243198
ENSMUSG00000006906	Stambp	216.016	-0.0558765	0.0920174	-0.607238	0.543693	0.803789
ENSMUSG00000006920	Ezh1	332.592	-0.0814992	0.101161	-0.805637	0.420452	0.713981
ENSMUSG00000006930	Hap1	40.584	0.0673087	0.190707	0.352942	0.724132	0.899436
ENSMUSG00000006931	P3h4	17.1621	-0.122658	0.341585	-0.359084	0.719533	0.895874
ENSMUSG00000006932	Ctnnb1	2686.02	0.114105	0.062722	1.81922	0.0688779	0.283772
ENSMUSG00000006941	Eif1b	211.475	0.100747	0.0936482	1.0758	0.282016	0.596185
ENSMUSG00000006958	Chrd	140.863	-0.262198	0.110097	-2.38151	0.0172418	0.11903
ENSMUSG00000006998	Psmd2	3886.09	-0.0343556	0.0471166	-0.729161	0.465903	0.751261
ENSMUSG00000007029	Vars1	783.215	-0.132121	0.0770189	-1.71544	0.0862647	0.320804
ENSMUSG00000007035	Msh5	20.5384	0.275736	0.264369	1.043	0.296949	0.611317
ENSMUSG00000007036	Abhd16a	1024.12	0.0862755	0.0715615	1.20561	0.227966	0.53925
ENSMUSG00000007038	Neu1	901.068	0.0880646	0.0750596	1.17326	0.24069	0.554264
ENSMUSG00000007039	Ddah2	77.5866	-0.178666	0.14561	-1.22702	0.219817	0.530092
ENSMUSG00000007041	Clic1	286.097	0.180621	0.0925235	1.95216	0.0509193	0.236031
ENSMUSG00000007050	Lsm2	227.966	0.188058	0.0987095	1.90516	0.0567587	0.252349
ENSMUSG00000007080	Pole	33.3035	0.216014	0.28762	0.75104	0.452629	0.73948
ENSMUSG00000007097	Atp1a2	108.092	0.786028	0.257532	3.05216	0.00227204	0.0283818
ENSMUSG00000007216	Zfp775	55.3413	-0.0595299	0.182334	-0.326488	0.744055	0.909026
ENSMUSG00000007338	Mrpl49	487.556	0.109201	0.0758289	1.4401	0.149838	0.432447
ENSMUSG00000007411	Mark3	755.086	-0.0664125	0.0653006	-1.01703	0.30914	0.624097
ENSMUSG00000007415	Gatad1	730.997	0.0796246	0.0704661	1.12997	0.258489	0.574095
ENSMUSG00000007458	M6pr	1943.43	0.0713431	0.0436133	1.63581	0.101879	0.350667
ENSMUSG00000007476	Lrrc8a	123.303	-0.45497	0.153895	-2.95636	0.00311293	0.0352915
ENSMUSG00000007564	Ppp2r1a	1439.96	0.0674345	0.0589491	1.14395	0.252646	0.567036
ENSMUSG00000007570	Fance	229.924	-0.0966761	0.0852761	-1.13368	0.256928	0.571777
ENSMUSG00000007589	Tinf2	229.776	0.134614	0.105614	1.27458	0.202457	0.505809
ENSMUSG00000007594	Hapln4	64.8278	-0.40629	0.193153	-2.10346	0.0354252	0.18669
ENSMUSG00000007603	Dus3l	396.83	-0.0140764	0.094481	-0.148986	0.881565	0.957991
ENSMUSG00000007610	Gtpbp3	213.861	0.0840301	0.0922345	0.911048	0.36227	0.670085
ENSMUSG00000007613	Tgfbr1	399.196	-0.0421444	0.088784	-0.474685	0.635012	0.853477
ENSMUSG00000007617	Homer1	126.317	-0.0645443	0.141986	-0.454581	0.649411	0.862329
ENSMUSG00000007655	Cav1	102.736	-0.290989	0.245466	-1.18546	0.235837	0.549096
ENSMUSG00000007656	Arpp19	659.349	0.0454064	0.0988121	0.459523	0.645859	0.860132
ENSMUSG00000007659	Bcl2l1	647.808	-0.366033	0.0967115	-3.7848	0.000153834	0.00338379
ENSMUSG00000007670	Khsrp	675.352	-0.0581705	0.0699957	-0.831058	0.405941	0.704976
ENSMUSG00000007721	Ccdc124	658.376	0.0603019	0.0894736	0.673963	0.500335	0.775284
ENSMUSG00000007739	Cct4	1596.84	0.0153688	0.048968	0.313854	0.753632	0.91296
ENSMUSG00000007777	Trappc2b	241.662	-0.0238262	0.126743	-0.187988	0.850886	0.948623
ENSMUSG00000007812	Zfp655	636.593	0.333118	0.162647	2.0481	0.0405503	0.203792
ENSMUSG00000007815	Rhoa	1772.78	0.0540336	0.0552032	0.978812	0.327673	0.640677
ENSMUSG00000007817	Zmiz1	697.953	-0.0672095	0.13044	-0.51525	0.606378	0.839765
ENSMUSG00000007827	Ankrd26	78.8488	-0.0104752	0.14894	-0.0703321	0.943929	0.982817
ENSMUSG00000007833	Aldh16a1	1311.88	-0.153486	0.0693553	-2.21303	0.0268954	0.15738
ENSMUSG00000007836	Hnrnpa0	1360.09	-0.119632	0.0781355	-1.53108	0.125749	0.394737
ENSMUSG00000007837	Prrg2	597.836	0.0740374	0.0967547	0.765207	0.444148	0.73163
ENSMUSG00000007850	Hnrnph1	1004.5	0.143321	0.0850429	1.68528	0.0919345	0.330942
ENSMUSG00000007867	Ift43	49.6968	-0.287927	0.20557	-1.40063	0.161325	0.448855
ENSMUSG00000007872	Id3	967.244	1.86893	0.225896	8.27342	1.30165e-16	2.39464e-14
ENSMUSG00000007877	Tcap	158.839	0.712588	0.338907	2.10261	0.0355003	0.187004
ENSMUSG00000007880	Arid1a	770.857	-0.0269594	0.102144	-0.263935	0.79183	0.929107
ENSMUSG00000007891	Ctsd	2614.9	0.0500767	0.0492132	1.01755	0.308894	0.624058
ENSMUSG00000007892	Rplp1	8816.37	0.00550185	0.0663959	0.0828643	0.933959	0.979626
ENSMUSG00000007950	Abhd8	86.0339	0.218077	0.168602	1.29345	0.195857	0.498097
ENSMUSG00000007987	Ift22	68.3163	-0.175391	0.154579	-1.13463	0.256529	0.571388
ENSMUSG00000008035	Mid1ip1	458.342	1.25746	0.180324	6.97333	3.09522e-12	3.57926e-10
ENSMUSG00000008036	Ap2s1	1062.07	-0.00344725	0.070635	-0.0488037	0.961076	0.989051
ENSMUSG00000008090	Fgfrl1	1081.36	0.110106	0.0893341	1.23252	0.217755	0.527192
ENSMUSG00000008136	Fhl2	108.77	-0.466963	0.173049	-2.69844	0.0069665	0.0631555
ENSMUSG00000008140	Emc10	1470.65	0.156964	0.0690458	2.27334	0.0230059	0.14303
ENSMUSG00000008153	Clstn3	388.633	0.352849	0.163393	2.15951	0.0308105	0.171057
ENSMUSG00000008167	Fbxw9	460.117	0.276617	0.094119	2.93901	0.00329263	0.0367456
ENSMUSG00000008200	Fnbp4	475.419	-0.163173	0.0925838	-1.76243	0.0779963	0.302341
ENSMUSG00000008206	Cers4	49.7746	-0.140321	0.209782	-0.668892	0.503565	0.776973
ENSMUSG00000008226	Scrn3	876.021	0.0655685	0.0593932	1.10397	0.269605	0.584674
ENSMUSG00000008301	Phax	295.379	-0.0401926	0.08728	-0.460501	0.645156	0.859701
ENSMUSG00000008305	Tle1	1245.21	-0.459043	0.0793863	-5.78239	7.36449e-09	4.8335e-07
ENSMUSG00000008307	1700109H08Rik	23.0705	-0.499515	0.271419	-1.84039	0.0657117	0.27648
ENSMUSG00000008333	Snrpb2	148.751	-0.0386711	0.111273	-0.347534	0.72819	0.901886
ENSMUSG00000008348	Ubc	1495.86	0.224961	0.149882	1.50092	0.133376	0.407103
ENSMUSG00000008373	Prpf31	197.755	0.0979405	0.0927883	1.05553	0.291185	0.605924
ENSMUSG00000008384	Sertad1	102.198	0.748802	0.163122	4.59044	4.42304e-06	0.000164234
ENSMUSG00000008393	Carhsp1	1929.71	0.179523	0.0546889	3.28262	0.00102849	0.0154362
ENSMUSG00000008398	Elk3	104.881	0.132834	0.16179	0.821027	0.411631	0.707535
ENSMUSG00000008429	Herpud2	644.743	-0.0161592	0.0654992	-0.246708	0.805134	0.933799
ENSMUSG00000008435	Rdh13	174.682	-0.00847568	0.134827	-0.0628635	0.949875	0.984608
ENSMUSG00000008450	Nutf2	227.969	0.0911474	0.0959489	0.949958	0.342134	0.654202
ENSMUSG00000008475	Arpc5	1383.31	-0.0460235	0.0510884	-0.900861	0.367662	0.675466
ENSMUSG00000008496	Pou2f2	21.2826	-0.420989	0.380651	-1.10597	0.268739	0.584087
ENSMUSG00000008540	Mgst1	60294.5	0.0140103	0.0856944	0.163491	0.870132	0.954569
ENSMUSG00000008575	Nfib	1032.07	-0.0855695	0.0610681	-1.40121	0.16115	0.44878
ENSMUSG00000008604	Ubqln4	608.831	0.0395844	0.0709299	0.558078	0.576791	0.821178
ENSMUSG00000008668	Rps18	5009.69	0.0382324	0.0812452	0.470581	0.63794	0.855613
ENSMUSG00000008682	Rpl10	9094.09	0.00326242	0.0721928	0.0451904	0.963956	0.989338
ENSMUSG00000008683	Rps15a	2224.79	-0.0240766	0.0687483	-0.350213	0.726179	0.900617
ENSMUSG00000008690	Ncaph2	919.852	0.0422743	0.0654904	0.645504	0.518601	0.787401
ENSMUSG00000008730	Hipk1	1079.38	-0.311877	0.0706791	-4.41258	1.02148e-05	0.000341675
ENSMUSG00000008763	Man1a2	574.44	-0.0724046	0.0825876	-0.8767	0.380649	0.68614
ENSMUSG00000008822	Acyp1	103.382	-0.00883828	0.146063	-0.0605101	0.951749	0.985262
ENSMUSG00000008845	Cd163	201.465	-0.292979	0.157835	-1.85624	0.06342	0.270191
ENSMUSG00000008855	Hdac5	1140.41	0.0492485	0.0670782	0.734196	0.462829	0.748491
ENSMUSG00000008859	Rala	369.975	0.028079	0.0845504	0.332098	0.739815	0.906586
ENSMUSG00000008892	Vdac3	1186.28	0.0062896	0.0736706	0.0853747	0.931964	0.97863
ENSMUSG00000008958	Vps72	305.573	0.220311	0.0984268	2.23833	0.0251998	0.15095
ENSMUSG00000008976	Gabpa	600.817	0.0326134	0.0927571	0.3516	0.725138	0.90013
ENSMUSG00000008999	Bmp7	51.0521	0.238805	0.20293	1.17679	0.239281	0.552686
ENSMUSG00000009013	Dynll1	212.472	-0.00298118	0.116823	-0.0255188	0.979641	0.993881
ENSMUSG00000009030	Pdcl	318.84	0.122526	0.0961088	1.27486	0.202357	0.505665
ENSMUSG00000009035	Tmem184b	650.836	0.196444	0.108731	1.80669	0.0708101	0.288419
ENSMUSG00000009073	Nf2	555.414	-0.0689541	0.075328	-0.915385	0.35999	0.66893
ENSMUSG00000009076	Zmat5	55.8343	0.0741668	0.203161	0.365063	0.715064	0.894262
ENSMUSG00000009079	Ewsr1	1703.24	-0.047914	0.0569566	-0.841238	0.400214	0.700101
ENSMUSG00000009090	Ap1b1	1189.42	0.0795662	0.0756589	1.05164	0.292963	0.607333
ENSMUSG00000009112	Bcl2l13	767.34	-0.00463899	0.0707209	-0.0655957	0.9477	0.98416
ENSMUSG00000009145	Dqx1	228.818	0.0560913	0.131448	0.42672	0.669583	0.873075
ENSMUSG00000009207	Lnpk	57.3633	-0.0581124	0.187682	-0.309632	0.756841	0.914501
ENSMUSG00000009281	Rarres2	4055.05	0.0861505	0.0689552	1.24937	0.21153	0.519393
ENSMUSG00000009291	Pttg1ip	4277.47	-0.00278886	0.0572117	-0.0487463	0.961121	0.989051
ENSMUSG00000009292	Trpm2	118.321	-0.215797	0.211741	-1.01916	0.308128	0.623851
ENSMUSG00000009293	Ube2g2	445.477	-0.288851	0.0907525	-3.18285	0.00145835	0.02026
ENSMUSG00000009376	Met	1238.17	-0.0654957	0.119015	-0.550316	0.582103	0.82409
ENSMUSG00000009378	Slc16a12	930.669	0.227029	0.130775	1.73603	0.082559	0.312966
ENSMUSG00000009406	Elk1	94.2745	-0.330699	0.132695	-2.49217	0.0126965	0.0967738
ENSMUSG00000009418	Nav1	79.976	-0.555539	0.218538	-2.54206	0.01102	0.0876259
ENSMUSG00000009470	Tnpo1	1126.36	0.0285193	0.0875914	0.325595	0.744731	0.909253
ENSMUSG00000009535	Rnmt	224.569	-0.0836165	0.104891	-0.797178	0.425348	0.7179
ENSMUSG00000009545	Kcnq1	22.1512	-0.340194	0.281743	-1.20746	0.227255	0.538531
ENSMUSG00000009549	Srp14	630.704	0.030057	0.068847	0.436576	0.662419	0.869499
ENSMUSG00000009555	Cdk9	718.505	-0.142739	0.0800426	-1.78329	0.0745393	0.294999
ENSMUSG00000009563	Tor2a	577.49	0.0633924	0.0765022	0.828635	0.407311	0.705482
ENSMUSG00000009566	Fpgs	2679.8	-0.124715	0.10167	-1.22667	0.219948	0.530197
ENSMUSG00000009569	Mrtfb	325.369	-0.362122	0.109565	-3.30509	0.000949449	0.0145192
ENSMUSG00000009575	Cbx5	465.783	0.00709972	0.0988234	0.0718425	0.942727	0.982287
ENSMUSG00000009585	Apobec3	40.234	-0.0217762	0.231065	-0.0942426	0.924916	0.975527
ENSMUSG00000009614	Sardh	18561.5	0.0800399	0.0560658	1.42761	0.153405	0.437763
ENSMUSG00000009621	Vav2	1059.54	0.0603465	0.0702324	0.859241	0.390207	0.693791
ENSMUSG00000009630	Ppp2cb	456.898	-0.0812955	0.10013	-0.811899	0.41685	0.711769
ENSMUSG00000009633	G0s2	1314.48	-0.57441	0.357386	-1.60725	0.107999	0.362132
ENSMUSG00000009640	Dmap1	224.55	-0.0298903	0.0987941	-0.302551	0.762232	0.916789
ENSMUSG00000009646	Pla2g12b	821.271	0.00604122	0.104484	0.0578194	0.953892	0.986519
ENSMUSG00000009647	Mcu	273.139	0.292701	0.137689	2.12581	0.0335193	0.180885
ENSMUSG00000009654	Oit3	366.72	0.191486	0.175374	1.09187	0.274892	0.588805
ENSMUSG00000009681	Bcr	696.522	-0.0385193	0.0749612	-0.513857	0.607352	0.839978
ENSMUSG00000009687	Fxyd5	54.2963	0.2132	0.212702	1.00234	0.316177	0.631626
ENSMUSG00000009733	Tfcp2	121.225	0.151625	0.113778	1.33264	0.182651	0.480968
ENSMUSG00000009739	Pou6f1	188.997	-0.105854	0.105381	-1.00449	0.315141	0.630502
ENSMUSG00000009741	Ubp1	956.466	-0.125821	0.059326	-2.12084	0.0339349	0.181595
ENSMUSG00000009772	Nuak2	200.177	0.906327	0.125429	7.22584	4.98e-13	6.57252e-11
ENSMUSG00000009828	Cilk1	317.687	0.0451262	0.0914488	0.493459	0.621689	0.846745
ENSMUSG00000009863	Sdhb	4004.26	0.110552	0.0615482	1.79618	0.0724658	0.291158
ENSMUSG00000009894	Snap47	1308.91	-0.0264582	0.0616269	-0.429329	0.667684	0.872097
ENSMUSG00000009905	Kdsr	377.77	0.00548828	0.10126	0.0541999	0.956776	0.987309
ENSMUSG00000009907	Vps4b	964.65	-0.0962878	0.0631915	-1.52375	0.127572	0.397392
ENSMUSG00000009927	Rps25	2727.81	-0.0351807	0.0873857	-0.402591	0.687249	0.881598
ENSMUSG00000009995	Tafazzin	663.079	-0.0142982	0.0778885	-0.183573	0.854348	0.950302
ENSMUSG00000010025	Aldh3a2	10174.3	0.229204	0.0819639	2.7964	0.00516756	0.0505596
ENSMUSG00000010045	Tmem115	481.922	0.0195633	0.0754915	0.259146	0.795522	0.930831
ENSMUSG00000010047	Hyal2	1329.82	0.0220309	0.0905958	0.243178	0.807867	0.935121
ENSMUSG00000010048	Ifrd2	724.462	0.168061	0.0681862	2.46473	0.0137116	0.102139
ENSMUSG00000010051	Hyal1	375.596	-0.581572	0.139531	-4.16804	3.07224e-05	0.00087157
ENSMUSG00000010054	Tusc2	424.21	-0.0332639	0.0767694	-0.433296	0.664799	0.870542
ENSMUSG00000010057	Nprl2	255.2	0.00457664	0.1057	0.0432985	0.965464	0.98987
ENSMUSG00000010064	Slc38a3	38811.3	0.245048	0.0887557	2.76093	0.00576368	0.0549175
ENSMUSG00000010067	Rassf1	76.4585	-0.0171875	0.146271	-0.117505	0.90646	0.968433
ENSMUSG00000010095	Slc3a2	694.666	0.137158	0.0773842	1.77243	0.0763226	0.298413
ENSMUSG00000010097	Nxf1	765.04	-0.160643	0.064301	-2.49829	0.0124793	0.09578
ENSMUSG00000010110	Stx5a	902.144	0.0755083	0.0830173	0.909549	0.36306	0.670551
ENSMUSG00000010122	Slc47a1	2051.73	0.0422232	0.0788745	0.535321	0.592428	0.829959
ENSMUSG00000010175	Prox1	1428.1	0.156921	0.167921	0.934497	0.350048	0.659878
ENSMUSG00000010277	Bltp2	3222.92	-0.08117	0.0834256	-0.972963	0.330572	0.643134
ENSMUSG00000010290	AI597479	165.66	0.0686631	0.127514	0.538475	0.590249	0.829492
ENSMUSG00000010307	Tmem86a	205.097	0.0429502	0.13111	0.327588	0.743223	0.908783
ENSMUSG00000010358	Ifi35	235.992	0.0812334	0.132641	0.612428	0.540254	0.801438
ENSMUSG00000010362	Rdm1	150.47	0.0261312	0.125856	0.207627	0.83552	0.94381
ENSMUSG00000010376	Nedd8	750.524	0.092738	0.079871	1.1611	0.245602	0.559487
ENSMUSG00000010392	Gosr1	761.752	-0.100203	0.0687159	-1.45822	0.144779	0.424922
ENSMUSG00000010406	Mrpl52	793.586	0.101836	0.0912806	1.11564	0.264576	0.579998
ENSMUSG00000010453	Kansl3	1155.51	-0.0278365	0.085964	-0.323816	0.746078	0.910074
ENSMUSG00000010517	Faf1	591.735	0.0527907	0.0778318	0.678266	0.497603	0.772719
ENSMUSG00000010554	Mettl16	198.362	0.175431	0.100775	1.74082	0.0817151	0.311253
ENSMUSG00000010601	Apol7a	2400.06	0.368892	0.073373	5.02763	4.96587e-07	2.33704e-05
ENSMUSG00000010607	Pigyl	420.982	0.0692847	0.115753	0.598555	0.54947	0.807317
ENSMUSG00000010608	Rbm25	778.479	-0.0617841	0.0952309	-0.648782	0.516479	0.786138
ENSMUSG00000010609	Psen2	2988.09	0.144999	0.0930863	1.55768	0.119309	0.383545
ENSMUSG00000010651	Acaa1b	41578.2	0.313528	0.0688554	4.55342	5.27807e-06	0.000190733
ENSMUSG00000010660	Plcd1	14.1448	-0.146178	0.371383	-0.393604	0.693873	0.884237
ENSMUSG00000010663	Fads1	11939.6	-0.0433049	0.101591	-0.426265	0.669915	0.873227
ENSMUSG00000010721	Lmbr1	85.4934	-0.0534892	0.149602	-0.357544	0.720685	0.896912
ENSMUSG00000010755	Cars1	654.31	0.0953523	0.112422	0.848164	0.396347	0.696965
ENSMUSG00000010797	Wnt2	59.9827	0.449312	0.256446	1.75207	0.0797617	0.306186
ENSMUSG00000010911	Apip	233.117	0.0839882	0.10689	0.785744	0.432017	0.722756
ENSMUSG00000010914	Pdhx	543.877	0.00373831	0.0692526	0.0539808	0.956951	0.987309
ENSMUSG00000010936	Vac14	452.87	0.20064	0.0715717	2.80334	0.00505767	0.0497652
ENSMUSG00000011034	Slc5a1	16.0351	-0.576144	0.356528	-1.61598	0.106098	0.358143
ENSMUSG00000011096	Akt1s1	1049.65	0.064084	0.0729285	0.878723	0.379552	0.685077
ENSMUSG00000011114	Tbrg1	618.081	-0.0258863	0.069762	-0.371066	0.710588	0.891825
ENSMUSG00000011148	Adss1	491.941	0.0222142	0.0801797	0.277055	0.781738	0.923652
ENSMUSG00000011158	Brf1	389.782	-0.198724	0.0880519	-2.2569	0.0240145	0.146968
ENSMUSG00000011179	Odc1	1504.78	-0.0905624	0.0731913	-1.23734	0.215962	0.524441
ENSMUSG00000011254	Thg1l	45.9434	0.330488	0.190263	1.73701	0.082386	0.312603
ENSMUSG00000011257	Pabpc4	913.923	-0.100462	0.0821982	-1.2222	0.221634	0.53128
ENSMUSG00000011263	Exoc3l2	156.912	0.0873829	0.148399	0.588836	0.555971	0.809522
ENSMUSG00000011305	Plin5	1026.92	-1.2194	0.123277	-9.89156	4.52933e-23	1.37488e-20
ENSMUSG00000011306	Sugp1	326.065	-0.0492125	0.0778661	-0.632014	0.527378	0.793223
ENSMUSG00000011382	Dhdh	2294.98	-0.0349008	0.0748579	-0.466228	0.641052	0.857594
ENSMUSG00000011427	Zfp790	113.963	0.500351	0.134912	3.70871	0.000208322	0.00436111
ENSMUSG00000011658	Fuz	87.4401	-0.14371	0.135685	-1.05915	0.289532	0.603727
ENSMUSG00000011752	Pgam1	1478.3	-0.00574537	0.0700264	-0.0820458	0.93461	0.980005
ENSMUSG00000011831	Evi5	1732.83	-0.0554401	0.080911	-0.685198	0.493219	0.770114
ENSMUSG00000011832	Evi5l	111.468	-0.0297549	0.133047	-0.223642	0.823036	0.939938
ENSMUSG00000011837	Snapc2	248.386	0.0377871	0.0971285	0.389043	0.697245	0.885837
ENSMUSG00000011877	Git1	303.344	0.080675	0.100277	0.804519	0.421097	0.713981
ENSMUSG00000011884	Gltp	74.5967	0.128111	0.189324	0.676678	0.49861	0.773592
ENSMUSG00000011958	Bnip2	498.831	-0.102732	0.0699967	-1.46767	0.142193	0.420689
ENSMUSG00000011960	Ccnt1	285.168	-0.126415	0.114723	-1.10191	0.270501	0.585252
ENSMUSG00000012017	Scarf2	118.779	0.0343197	0.141111	0.243211	0.807842	0.935121
ENSMUSG00000012076	Brms1l	65.9477	0.336072	0.152446	2.20453	0.027487	0.159688
ENSMUSG00000012114	Med15	721.325	-0.187697	0.0647193	-2.90017	0.00372964	0.0401465
ENSMUSG00000012117	Dhdds	511.286	-0.0148888	0.0865902	-0.171946	0.86348	0.952302
ENSMUSG00000012123	Crybg2	123.208	0.257071	0.174657	1.47186	0.141058	0.418863
ENSMUSG00000012187	Mogat1	17.4151	0.241032	0.383346	0.62876	0.529506	0.793736
ENSMUSG00000012296	Tjap1	147.056	-0.02151	0.130893	-0.164333	0.869469	0.954569
ENSMUSG00000012405	Rpl15	3467.27	-0.0368589	0.0638195	-0.57755	0.563568	0.813559
ENSMUSG00000012422	Tmem167	560.046	-0.0375175	0.0767048	-0.489115	0.62476	0.847877
ENSMUSG00000012428	Steap4	1866.16	-0.296317	0.157473	-1.8817	0.0598768	0.260302
ENSMUSG00000012429	Mplkip	96.9068	0.136048	0.149027	0.912903	0.361294	0.669438
ENSMUSG00000012483	Rpa3	82.563	0.437787	0.151928	2.88154	0.00395732	0.0416061
ENSMUSG00000012519	Mlkl	85.5307	0.242362	0.177812	1.36303	0.172874	0.465626
ENSMUSG00000012535	Tnpo3	622.657	-0.0812573	0.0784732	-1.03548	0.300446	0.615802
ENSMUSG00000012609	Ttll5	207.505	0.0212142	0.125944	0.168441	0.866236	0.953491
ENSMUSG00000012640	Zfp715	182.392	-0.0967815	0.104737	-0.924039	0.355466	0.664799
ENSMUSG00000012848	Rps5	4232.7	0.0517324	0.0901444	0.573884	0.566046	0.815206
ENSMUSG00000013033	Adgrl1	71.7864	0.15838	0.158851	0.997033	0.318748	0.633635
ENSMUSG00000013076	Amotl1	146.165	0.217838	0.153061	1.42321	0.154675	0.440137
ENSMUSG00000013089	Etv5	99.0887	0.461965	0.182914	2.52558	0.0115507	0.0908344
ENSMUSG00000013150	Gfod2	152.803	0.353428	0.144938	2.43847	0.0147495	0.107432
ENSMUSG00000013160	Atp6v0d1	1285.86	0.0108427	0.0567733	0.190982	0.84854	0.948022
ENSMUSG00000013236	Ptprs	110.944	-0.172624	0.141259	-1.22204	0.221692	0.53128
ENSMUSG00000013275	Slc41a1	133.768	0.179842	0.147032	1.22315	0.221274	0.531058
ENSMUSG00000013419	Zbtb47	30.0077	-0.29688	0.281756	-1.05368	0.292031	0.606529
ENSMUSG00000013465	Nelfb	511.596	0.0922758	0.0701622	1.31518	0.18845	0.489338
ENSMUSG00000013495	Tmem175	171.871	0.0955707	0.113439	0.842486	0.399516	0.69929
ENSMUSG00000013539	Tango2	741.244	-0.159524	0.0708627	-2.25116	0.0243751	0.148278
ENSMUSG00000013593	Ndufs2	4345.17	0.0290613	0.0515974	0.563231	0.573278	0.819021
ENSMUSG00000013622	Atraid	799.455	0.0502363	0.077262	0.650207	0.515559	0.785316
ENSMUSG00000013629	Cad	214.373	-0.025722	0.121112	-0.212383	0.831809	0.942235
ENSMUSG00000013646	Sh3bp5l	365.622	0.135864	0.103028	1.3187	0.187268	0.488047
ENSMUSG00000013662	Atad1	764.377	-0.11199	0.0807291	-1.38723	0.16537	0.453286
ENSMUSG00000013663	Pten	1520.92	-0.0638811	0.0712607	-0.896442	0.370017	0.67723
ENSMUSG00000013698	Pea15a	285.795	0.188856	0.116311	1.62371	0.104438	0.355206
ENSMUSG00000013701	Timm23	1214.54	-0.00968068	0.0686619	-0.14099	0.887878	0.959736
ENSMUSG00000013707	Tnfaip8l2	29.1542	1.12297	0.265924	4.22292	2.41159e-05	0.000709494
ENSMUSG00000013736	Trnt1	274.131	0.0528795	0.0964544	0.548233	0.583532	0.824632
ENSMUSG00000013787	Ehmt2	1707.9	-0.0470645	0.0564016	-0.834454	0.404025	0.703323
ENSMUSG00000013822	Elof1	439.732	0.143433	0.0834286	1.71923	0.0855719	0.3195
ENSMUSG00000013833	Med16	542.927	-0.0231818	0.0788919	-0.293843	0.768878	0.919901
ENSMUSG00000013846	St3gal1	1552.42	0.0241407	0.107809	0.223921	0.822819	0.939938
ENSMUSG00000013858	Tmem259	2340.07	-0.103634	0.0611669	-1.69429	0.0902105	0.327533
ENSMUSG00000013878	Rnf170	234.639	-0.0273449	0.119731	-0.228385	0.819347	0.939172
ENSMUSG00000013936	Myl2	511.537	-0.468976	0.325517	-1.44071	0.149666	0.432447
ENSMUSG00000013973	Dedd	19.2798	-0.00396616	0.29114	-0.0136229	0.989131	0.997365
ENSMUSG00000013997	Nit1	1746.75	-0.00286985	0.0526827	-0.0544741	0.956557	0.987309
ENSMUSG00000014030	Pax5	18.9846	0.197336	0.312638	0.631197	0.527912	0.793238
ENSMUSG00000014039	Prdm15	88.6023	-0.0761515	0.180015	-0.423028	0.672274	0.874006
ENSMUSG00000014074	Rnf168	167.012	-0.0227291	0.129041	-0.176139	0.860185	0.952252
ENSMUSG00000014077	Chp1	6544.88	-0.0666898	0.0589565	-1.13117	0.257984	0.573392
ENSMUSG00000014164	Klhl3	149.336	-0.166497	0.142012	-1.17242	0.24103	0.554679
ENSMUSG00000014177	Tvp23b	314.526	-0.0447058	0.0898428	-0.497601	0.618765	0.845778
ENSMUSG00000014195	Dnajc7	646.244	-0.0863798	0.0633386	-1.36378	0.172637	0.465214
ENSMUSG00000014226	Cacybp	392.64	0.0356219	0.0955463	0.372823	0.70928	0.891135
ENSMUSG00000014232	Cluap1	39.6944	0.0633164	0.243452	0.260078	0.794804	0.930439
ENSMUSG00000014243	Zswim7	189.357	0.11417	0.124768	0.915058	0.360161	0.66893
ENSMUSG00000014245	Pigl	72.4742	-0.0455292	0.160964	-0.282853	0.77729	0.922307
ENSMUSG00000014294	Ndufa2	1492.35	0.100965	0.0786333	1.284	0.199141	0.502384
ENSMUSG00000014301	Pam16	127.583	0.0251455	0.141222	0.178057	0.858678	0.951846
ENSMUSG00000014303	Glis2	25.9025	-0.0551077	0.255371	-0.215794	0.829148	0.941438
ENSMUSG00000014313	Cox6c	2853.82	-0.0364062	0.0659342	-0.552159	0.580839	0.823527
ENSMUSG00000014329	Bicc1	33.7435	-0.497978	0.307369	-1.62013	0.105205	0.356218
ENSMUSG00000014349	Ube2z	913.414	-0.0214035	0.0701497	-0.305112	0.760281	0.916217
ENSMUSG00000014353	Tmem87b	478.342	-0.431112	0.0785368	-5.4893	4.03531e-08	2.27892e-06
ENSMUSG00000014355	Anapc1	788.12	-0.144329	0.0828299	-1.74247	0.0814259	0.310708
ENSMUSG00000014361	Mertk	369.32	0.00135295	0.119337	0.0113373	0.990954	0.99794
ENSMUSG00000014402	Tsg101	579.698	-0.106274	0.0842802	-1.26096	0.207322	0.513002
ENSMUSG00000014418	Hps5	317.622	-0.0361653	0.103825	-0.348328	0.727594	0.901474
ENSMUSG00000014426	Map3k4	420.949	0.0683003	0.0919868	0.742501	0.457784	0.743347
ENSMUSG00000014444	Piezo1	92.7786	-0.251545	0.158607	-1.58596	0.112748	0.371158
ENSMUSG00000014453	Blk	16.1717	0.25997	0.323197	0.804371	0.421183	0.713981
ENSMUSG00000014470	Rnf166	286.532	0.204287	0.0896759	2.27806	0.0227228	0.141924
ENSMUSG00000014496	Ankrd28	640.784	-0.116076	0.104337	-1.11251	0.265919	0.580742
ENSMUSG00000014498	Ankrd52	478.746	-0.360577	0.129434	-2.78579	0.00533971	0.0519509
ENSMUSG00000014503	Pkd2l2	64.3743	0.240662	0.1649	1.45945	0.144442	0.424242
ENSMUSG00000014504	Srp19	261.964	0.0907685	0.0794681	1.1422	0.253371	0.567816
ENSMUSG00000014542	Clec4f	1683.8	0.153442	0.105687	1.45185	0.146543	0.42755
ENSMUSG00000014547	Wdfy2	383.611	-0.0459138	0.101492	-0.452386	0.650991	0.863233
ENSMUSG00000014550	Rbsn	241.196	-0.0328049	0.119307	-0.274962	0.783346	0.924422
ENSMUSG00000014551	Mrps25	185.853	0.080434	0.103153	0.779757	0.435534	0.725711
ENSMUSG00000014554	Dguok	232.757	0.168822	0.101774	1.6588	0.0971564	0.340946
ENSMUSG00000014592	Camta1	63.4443	-0.0451702	0.16145	-0.279778	0.779648	0.92347
ENSMUSG00000014599	Csf1	153.399	0.323025	0.141612	2.28106	0.0225448	0.141189
ENSMUSG00000014601	Strip1	351.357	-0.00527365	0.0867359	-0.0608013	0.951517	0.985155
ENSMUSG00000014606	Slc25a11	1572.39	0.118609	0.0562256	2.10952	0.0349	0.184804
ENSMUSG00000014633	Cmc2	123.603	-0.0707222	0.1128	-0.626969	0.53068	0.794123
ENSMUSG00000014668	Chfr	230.008	0.0164654	0.0887374	0.185552	0.852796	0.949793
ENSMUSG00000014748	Tex261	1426.79	0.105543	0.0638797	1.65221	0.0984914	0.343582
ENSMUSG00000014763	Fam120b	379.967	0.065291	0.0800713	0.815411	0.414837	0.70963
ENSMUSG00000014767	Tbp	188.954	-0.121743	0.094941	-1.28231	0.199735	0.502964
ENSMUSG00000014769	Psmb1	2285.93	0.0456553	0.0685746	0.665775	0.505555	0.778299
ENSMUSG00000014773	Dll1	69.0829	0.5238	0.162631	3.2208	0.00127835	0.018467
ENSMUSG00000014778	Fhod1	128.536	0.316255	0.134241	2.35587	0.0184792	0.124551
ENSMUSG00000014791	Elmo3	504.909	-0.0695009	0.0891947	-0.779204	0.435859	0.725954
ENSMUSG00000014850	Msh3	242.739	-0.143406	0.120022	-1.19483	0.232152	0.544693
ENSMUSG00000014852	Adamts13	121.962	0.0340159	0.164859	0.206333	0.836531	0.943866
ENSMUSG00000014856	Tmem208	438.866	0.0502816	0.0839992	0.598596	0.549442	0.807317
ENSMUSG00000014859	E2f4	401.74	0.168243	0.0775902	2.16836	0.0301314	0.168597
ENSMUSG00000014867	Surf4	4653.27	-0.0137123	0.0552915	-0.248001	0.804134	0.933666
ENSMUSG00000014873	Surf2	195.164	0.0146232	0.105324	0.13884	0.889577	0.96033
ENSMUSG00000014905	Dnajb9	627.169	0.0595295	0.147793	0.402791	0.687102	0.881598
ENSMUSG00000014907	Naf1	68.8403	0.0490374	0.173462	0.282699	0.777408	0.922307
ENSMUSG00000014932	Yes1	296.177	-0.0597141	0.110955	-0.538181	0.590452	0.829523
ENSMUSG00000014956	Ppp1cb	1319.7	-0.0443953	0.0712479	-0.62311	0.533212	0.796136
ENSMUSG00000014959	Gorasp2	1643.55	-0.0873702	0.0713654	-1.22427	0.220852	0.530989
ENSMUSG00000014980	Tsen15	74.7374	0.572406	0.158969	3.60073	0.000317322	0.00603907
ENSMUSG00000015002	Efr3a	711.503	-0.14617	0.0756659	-1.93178	0.0533864	0.242687
ENSMUSG00000015013	Trappc2l	195.309	0.127954	0.126223	1.01371	0.310721	0.625563
ENSMUSG00000015016	Acsf3	793.861	0.0104216	0.0595722	0.174941	0.861126	0.952252
ENSMUSG00000015023	Ddx19a	435.719	-0.0503445	0.0758084	-0.664102	0.506625	0.779164
ENSMUSG00000015027	Galns	110.559	-0.327869	0.123986	-2.6444	0.00818362	0.0707317
ENSMUSG00000015083	C8g	6691.76	0.034774	0.0788495	0.441017	0.659201	0.867926
ENSMUSG00000015085	Entpd2	48.7325	0.0944907	0.190778	0.495292	0.620394	0.84654
ENSMUSG00000015087	Rabl6	447.762	-0.0472355	0.0893805	-0.528476	0.597169	0.833045
ENSMUSG00000015090	Ptgds	63.1178	-0.235682	0.217485	-1.08367	0.27851	0.59234
ENSMUSG00000015092	Edf1	2842.88	0.132509	0.0654061	2.02595	0.0427702	0.21059
ENSMUSG00000015093	Clic3	26.5871	0.110322	0.424027	0.260176	0.794728	0.930439
ENSMUSG00000015094	Npdc1	77.8889	0.0601847	0.170479	0.353032	0.724064	0.899436
ENSMUSG00000015095	Fbxw5	1010.68	0.02879	0.0708724	0.406223	0.684579	0.880497
ENSMUSG00000015112	Slc25a13	3795.57	-0.0618991	0.0669181	-0.924997	0.354967	0.66451
ENSMUSG00000015120	Ube2i	1075.15	-0.0424784	0.0589598	-0.720464	0.47124	0.75479
ENSMUSG00000015126	Tsr3	224.42	0.0296802	0.109738	0.270463	0.786804	0.92618
ENSMUSG00000015127	Unkl	196.919	0.179016	0.126423	1.416	0.156774	0.443293
ENSMUSG00000015133	Lrrk1	306.877	0.0725718	0.102008	0.71143	0.476818	0.758486
ENSMUSG00000015143	Actn1	503.899	-0.00555836	0.0988418	-0.0562349	0.955155	0.987009
ENSMUSG00000015149	Sirt2	949.088	-0.00261455	0.0604939	-0.0432201	0.965526	0.98987
ENSMUSG00000015165	Hnrnpl	1808.41	-0.195795	0.0511998	-3.82414	0.000131231	0.00296724
ENSMUSG00000015176	Nolc1	340.552	-0.249647	0.117518	-2.12434	0.033642	0.181225
ENSMUSG00000015189	Casd1	425.687	-0.0775152	0.076754	-1.00992	0.312535	0.627239
ENSMUSG00000015202	Cnksr3	167.275	0.173555	0.180465	0.961708	0.336197	0.64857
ENSMUSG00000015214	Mtmr1	548.042	-0.0939997	0.0915359	-1.02692	0.30446	0.620261
ENSMUSG00000015217	Hmgb3	200.639	0.0161825	0.120177	0.134656	0.892884	0.961845
ENSMUSG00000015224	Cyp2j9	201.838	-0.321666	0.136672	-2.35357	0.0185942	0.124874
ENSMUSG00000015243	Abca1	2437.82	-0.212989	0.121908	-1.74713	0.0806149	0.308778
ENSMUSG00000015247	Nipsnap3b	1112.37	0.00167965	0.0699224	0.0240217	0.980835	0.994083
ENSMUSG00000015289	Lage3	250.301	-0.0355316	0.0935556	-0.379792	0.7041	0.888596
ENSMUSG00000015290	Ubl4a	532.47	0.201	0.0741317	2.71139	0.00670013	0.0615844
ENSMUSG00000015291	Gdi1	1126.66	-0.0649109	0.059816	-1.08518	0.277843	0.591411
ENSMUSG00000015305	Sash1	664.985	-0.358702	0.111591	-3.21444	0.00130699	0.018714
ENSMUSG00000015335	Zdhhc12	294.35	-0.0364344	0.0965499	-0.377363	0.705904	0.889209
ENSMUSG00000015337	Endog	738.596	0.0405484	0.0790784	0.512762	0.608118	0.840592
ENSMUSG00000015340	Cybb	195.885	0.227581	0.195285	1.16538	0.243866	0.557946
ENSMUSG00000015341	Golga7	821.741	-0.0168681	0.0695854	-0.242408	0.808464	0.935121
ENSMUSG00000015342	Xk	86.816	-0.0616365	0.141555	-0.435425	0.663254	0.870141
ENSMUSG00000015354	Pcolce2	39.2318	0.503596	0.269028	1.87191	0.0612195	0.264153
ENSMUSG00000015355	Cd48	32.7325	0.268327	0.252825	1.06132	0.288546	0.602887
ENSMUSG00000015357	Clpx	3046.06	0.0171637	0.214292	0.080095	0.936162	0.980578
ENSMUSG00000015363	Trabd	2450.95	0.0151797	0.0853748	0.1778	0.85888	0.951892
ENSMUSG00000015377	Dennd6b	187.32	-0.156737	0.105636	-1.48375	0.137876	0.413559
ENSMUSG00000015451	C4a	169.555	-0.763455	0.363329	-2.10128	0.0356167	0.187292
ENSMUSG00000015461	Atf6b	409.772	-0.0091306	0.107687	-0.0847883	0.93243	0.978717
ENSMUSG00000015468	Notch4	66.559	0.206706	0.164743	1.25472	0.209581	0.516488
ENSMUSG00000015474	Ppt2	230.084	0.000899235	0.117149	0.00767598	0.993876	0.998315
ENSMUSG00000015478	Rnf5	738.739	-0.0306901	0.0825828	-0.371629	0.710169	0.891438
ENSMUSG00000015488	Cacfd1	575.095	0.0587491	0.0790467	0.74322	0.457349	0.743347
ENSMUSG00000015501	Hivep2	112.106	-0.188437	0.205251	-0.91808	0.358577	0.667297
ENSMUSG00000015522	Arnt	621.291	-0.122925	0.106124	-1.15831	0.246737	0.560589
ENSMUSG00000015536	Mocs2	1705	0.0437364	0.0721449	0.60623	0.544362	0.804288
ENSMUSG00000015542	Nat9	543.01	0.103566	0.0782912	1.32283	0.185893	0.486656
ENSMUSG00000015568	Lpl	1035.09	-0.260729	0.125126	-2.08373	0.0371848	0.192974
ENSMUSG00000015575	Atp6v0e	554.176	0.00311618	0.0741795	0.0420087	0.966492	0.990475
ENSMUSG00000015597	Zfp318	372.624	-0.223183	0.114207	-1.9542	0.0506781	0.235579
ENSMUSG00000015599	Ttbk1	18.7284	0.594395	0.350627	1.69523	0.0900315	0.32752
ENSMUSG00000015605	Srf	309.958	0.0364511	0.0972037	0.374997	0.707663	0.890248
ENSMUSG00000015647	Lama5	117.828	-0.417596	0.139294	-2.99796	0.00271797	0.0323545
ENSMUSG00000015653	Steap2	130.041	-0.446556	0.154231	-2.89538	0.00378701	0.0403704
ENSMUSG00000015656	Hspa8	13306.8	-0.201512	0.0955952	-2.10797	0.0350336	0.185323
ENSMUSG00000015659	Serac1	60.1758	0.457006	0.211038	2.16551	0.0303483	0.16942
ENSMUSG00000015668	Pdzd11	189.615	-0.0267875	0.0987236	-0.271339	0.78613	0.926178
ENSMUSG00000015671	Psma2	1385.74	0.0742893	0.0646713	1.14872	0.250671	0.564609
ENSMUSG00000015672	Mrpl32	316.712	-0.0856747	0.0950491	-0.901373	0.36739	0.675466
ENSMUSG00000015697	Setdb1	432.583	0.0984178	0.0686716	1.43317	0.15181	0.434995
ENSMUSG00000015711	Prune1	352.708	0.0897536	0.101544	0.88389	0.376756	0.682386
ENSMUSG00000015714	Cers2	5828.36	0.0808169	0.053319	1.51572	0.129589	0.400476
ENSMUSG00000015733	Capza2	920.343	0.0450125	0.0827764	0.543784	0.58659	0.827221
ENSMUSG00000015745	Plekho1	92.9074	-0.0553093	0.135388	-0.408525	0.682888	0.879562
ENSMUSG00000015747	Vps45	135.201	0.196474	0.11833	1.6604	0.0968347	0.340267
ENSMUSG00000015748	Prpf3	134.32	0.140845	0.116791	1.20596	0.227835	0.539113
ENSMUSG00000015749	Anp32e	317.143	-0.119562	0.0913676	-1.30858	0.190675	0.492103
ENSMUSG00000015750	Aph1a	998.761	0.0180517	0.0736206	0.245199	0.806302	0.934796
ENSMUSG00000015755	Tab2	965.676	-0.137771	0.0716438	-1.923	0.0544803	0.245454
ENSMUSG00000015757	Ppil4	217.595	-0.190218	0.089054	-2.13599	0.0326806	0.177861
ENSMUSG00000015759	Cnih1	550.156	0.0325334	0.0962496	0.338011	0.735355	0.904306
ENSMUSG00000015766	Eps8	38.4893	-0.322978	0.260464	-1.24001	0.214973	0.523611
ENSMUSG00000015776	Med22	542.784	0.192804	0.0892557	2.16013	0.0307625	0.170868
ENSMUSG00000015790	Surf1	570.927	0.0599626	0.0825635	0.726261	0.467679	0.752004
ENSMUSG00000015804	Med28	397.713	0.0515706	0.102178	0.504713	0.613761	0.844014
ENSMUSG00000015806	Qdpr	3168.44	0.153745	0.07441	2.06618	0.0388113	0.198336
ENSMUSG00000015837	Sqstm1	8464.71	0.0475516	0.0555947	0.855326	0.392371	0.695308
ENSMUSG00000015839	Nfe2l2	1061.2	0.49894	0.0869242	5.73994	9.47123e-09	6.08464e-07
ENSMUSG00000015843	Rxrg	118.653	0.335995	0.134428	2.49944	0.012439	0.0956255
ENSMUSG00000015846	Rxra	9733.58	-0.248238	0.0817873	-3.03517	0.00240403	0.0294846
ENSMUSG00000015850	Adamtsl4	70.5183	-0.0124615	0.183667	-0.0678483	0.945906	0.983827
ENSMUSG00000015854	Cd5l	1896.69	0.290063	0.241951	1.19885	0.230587	0.542489
ENSMUSG00000015869	Prpsap1	1291.91	0.025528	0.0567184	0.450082	0.652651	0.864738
ENSMUSG00000015882	Lcorl	131.501	-0.134293	0.154858	-0.867195	0.385835	0.690081
ENSMUSG00000015889	Lta4h	605.357	0.0386043	0.0702361	0.549636	0.582569	0.82409
ENSMUSG00000015890	Amdhd1	5053.34	0.0243183	0.0962969	0.252535	0.800628	0.932753
ENSMUSG00000015932	Dstn	2311.52	-0.222721	0.0602845	-3.6945	0.000220319	0.0045341
ENSMUSG00000015937	Macroh2a1	1050.38	-0.057951	0.0560152	-1.03456	0.300875	0.61637
ENSMUSG00000015942	Gtf2ird2	121.98	-0.372339	0.135994	-2.73791	0.00618316	0.0577507
ENSMUSG00000015943	Bola1	514.833	0.153923	0.101779	1.51232	0.130451	0.401811
ENSMUSG00000015944	Castor2	71.6253	0.10829	0.209119	0.517838	0.604572	0.839176
ENSMUSG00000015947	Fcgr1	60.9549	0.284185	0.208402	1.36363	0.172683	0.465214
ENSMUSG00000015950	Ncf1	56.0493	-0.0939193	0.241787	-0.388438	0.697692	0.885941
ENSMUSG00000015961	Adss2	794.41	0.0937799	0.0596368	1.57252	0.115831	0.376955
ENSMUSG00000015966	Il17rb	177.694	-0.210731	0.12933	-1.6294	0.103228	0.353037
ENSMUSG00000015968	Cacna1d	58.681	-0.299028	0.212909	-1.40449	0.160173	0.446879
ENSMUSG00000015970	Chdh	4798.24	-0.111957	0.0775673	-1.44335	0.148922	0.431133
ENSMUSG00000015971	Actr8	555.708	-0.0813664	0.0759868	-1.0708	0.284261	0.598803
ENSMUSG00000015994	Fnta	560.928	0.0312686	0.0892949	0.350172	0.72621	0.900617
ENSMUSG00000016018	Mtrex	378.739	0.0359546	0.0802294	0.448147	0.654047	0.865602
ENSMUSG00000016024	Lbp	1327.24	-0.277673	0.118981	-2.33376	0.0196082	0.129533
ENSMUSG00000016028	Celsr1	183.636	-0.152751	0.154728	-0.987222	0.323534	0.637689
ENSMUSG00000016087	Fli1	35.7186	0.54287	0.228062	2.38036	0.0172956	0.119252
ENSMUSG00000016128	Stard13	400.506	-0.00346102	0.120195	-0.028795	0.977028	0.993546
ENSMUSG00000016181	Utp25	138.486	0.0259091	0.138882	0.186555	0.85201	0.949266
ENSMUSG00000016194	Hsd11b1	8156.95	0.270077	0.0605601	4.45964	8.20961e-06	0.000283992
ENSMUSG00000016206	H2-M3	59.7351	0.486352	0.19958	2.43688	0.0148147	0.107842
ENSMUSG00000016239	Lonrf3	20.4664	0.215831	0.315039	0.685094	0.493285	0.770114
ENSMUSG00000016252	Atp5f1e	1986.23	0.0483003	0.102762	0.470019	0.638341	0.856057
ENSMUSG00000016253	Nelfcd	720.949	0.0404976	0.0721488	0.561306	0.574589	0.820204
ENSMUSG00000016256	Ctsz	3691.42	-0.042241	0.0637865	-0.662225	0.507827	0.779286
ENSMUSG00000016257	Prelid3b	513.415	-0.0470332	0.0732294	-0.642272	0.520696	0.788771
ENSMUSG00000016308	Ube2a	336.378	0.0229575	0.0948724	0.241982	0.808794	0.935121
ENSMUSG00000016319	Slc25a5	8147.42	0.0520388	0.0566035	0.919357	0.357909	0.666932
ENSMUSG00000016344	Ppdpf	923.906	0.0389288	0.0977917	0.398079	0.690572	0.882067
ENSMUSG00000016349	Eef1a2	107.187	-0.0982097	0.18337	-0.535583	0.592247	0.829959
ENSMUSG00000016356	Col20a1	29.7166	-0.165754	0.253914	-0.652796	0.513888	0.784069
ENSMUSG00000016382	Pls3	1273.37	0.132868	0.0685252	1.93897	0.0525048	0.239751
ENSMUSG00000016409	Nkap	142.007	0.100272	0.108441	0.924665	0.35514	0.664527
ENSMUSG00000016427	Ndufa1	864.895	0.0178658	0.0749609	0.238335	0.811621	0.935959
ENSMUSG00000016477	E2f3	164.533	-0.192632	0.146102	-1.31847	0.187345	0.488142
ENSMUSG00000016481	Cr1l	652.606	0.0997144	0.0603091	1.65339	0.0982519	0.343203
ENSMUSG00000016487	Ppfibp1	574.281	-0.0366983	0.0901493	-0.407084	0.683946	0.880228
ENSMUSG00000016493	Cd46	19.7815	0.484831	0.2981	1.6264	0.103864	0.35365
ENSMUSG00000016494	Cd34	24.0823	-0.152911	0.331162	-0.461741	0.644267	0.858881
ENSMUSG00000016495	Plgrkt	136.29	0.321524	0.13704	2.34621	0.0189656	0.126575
ENSMUSG00000016496	Cd274	47.5032	0.934179	0.238066	3.92403	8.70796e-05	0.0021134
ENSMUSG00000016503	Gtf3a	101.318	0.148429	0.139083	1.06719	0.285885	0.600452
ENSMUSG00000016510	Mtif3	300.879	0.163169	0.0800366	2.03868	0.0414816	0.207089
ENSMUSG00000016520	Lnx2	365.73	-0.400893	0.118309	-3.38852	0.000702713	0.0113011
ENSMUSG00000016526	Dyrk3	33.2065	-0.952414	0.204781	-4.6509	3.30487e-06	0.000127075
ENSMUSG00000016528	Mapkapk2	1460.05	-0.16132	0.0592006	-2.72497	0.00643081	0.0596486
ENSMUSG00000016534	Lamp2	9329.18	-0.00616649	0.0523676	-0.117754	0.906263	0.968342
ENSMUSG00000016541	Atxn10	1266.15	0.00702136	0.0660073	0.106373	0.915287	0.972387
ENSMUSG00000016554	Eif3d	526.848	0.0427653	0.0779053	0.548939	0.583047	0.824314
ENSMUSG00000016559	H3f3b	2966.14	-0.452911	0.0812155	-5.57665	2.45192e-08	1.45225e-06
ENSMUSG00000016619	Nup50	687.667	0.00665968	0.0828539	0.0803786	0.935936	0.980578
ENSMUSG00000016637	Ift27	167.28	0.184793	0.110404	1.67379	0.0941723	0.33524
ENSMUSG00000016664	Pacsin2	1445.83	0.106943	0.0668545	1.59964	0.109678	0.365654
ENSMUSG00000016756	Cmah	2598.12	-0.339713	0.116833	-2.90769	0.00364107	0.0394379
ENSMUSG00000016757	Ttll12	216.958	0.13808	0.100582	1.3728	0.169815	0.461169
ENSMUSG00000016758	Bik	78.6371	0.270575	0.242203	1.11714	0.263935	0.579406
ENSMUSG00000016831	Tox4	520.71	-0.149228	0.0677004	-2.20424	0.0275076	0.159731
ENSMUSG00000016833	Mrps18c	40.5744	0.041548	0.199665	0.208088	0.83516	0.943724
ENSMUSG00000016918	Sulf1	18.9035	-0.917879	0.495788	-1.85135	0.0641186	0.272213
ENSMUSG00000016921	Srsf6	1428.27	-0.144674	0.0575283	-2.51482	0.0119092	0.0930099
ENSMUSG00000016933	Plcg1	980.935	-0.061478	0.0837821	-0.733784	0.46308	0.748598
ENSMUSG00000016940	Kctd2	406.417	0.0377787	0.126086	0.299627	0.764462	0.917928
ENSMUSG00000016942	Tmprss6	11823.6	0.0624256	0.0613721	1.01717	0.309074	0.624097
ENSMUSG00000016946	Kctd5	99.9557	0.0164196	0.149051	0.110161	0.912282	0.970861
ENSMUSG00000016984	Etaa1	99.8349	0.275033	0.161467	1.70334	0.088504	0.324657
ENSMUSG00000017002	Slpi	28.1099	-0.928157	0.437941	-2.11937	0.0340595	0.181979
ENSMUSG00000017009	Sdc4	6013.92	-0.540808	0.0995875	-5.43048	5.62031e-08	3.08787e-06
ENSMUSG00000017057	Il13ra1	415.108	0.0160162	0.100595	0.159215	0.873499	0.955769
ENSMUSG00000017119	Nbr1	3702.26	-0.110051	0.0619243	-1.77719	0.0755373	0.29693
ENSMUSG00000017132	Cyth1	1006.38	-0.308876	0.094886	-3.25523	0.00113299	0.016695
ENSMUSG00000017144	Rnd3	237.485	0.673812	0.157433	4.28	1.86897e-05	0.00056771
ENSMUSG00000017146	Brca1	32.4164	-0.0574239	0.215188	-0.266855	0.789581	0.927723
ENSMUSG00000017176	Nt5c3b	27.0122	-0.0386359	0.279723	-0.138122	0.890144	0.96033
ENSMUSG00000017188	Coa3	595.761	0.0536365	0.0686504	0.781299	0.434626	0.725393
ENSMUSG00000017210	Med24	363.201	-0.0441904	0.095964	-0.46049	0.645165	0.859701
ENSMUSG00000017221	Psmd3	2282.41	0.0928208	0.059879	1.55014	0.121108	0.386667
ENSMUSG00000017264	Exosc10	408.892	0.0456015	0.0735826	0.619732	0.535434	0.798384
ENSMUSG00000017286	Glod4	681.972	-0.0413167	0.0715856	-0.577165	0.563828	0.813683
ENSMUSG00000017288	Vps53	532.68	-0.0554074	0.0634901	-0.872694	0.38283	0.687654
ENSMUSG00000017291	Taok1	659.65	-0.154183	0.0949877	-1.62319	0.104548	0.355217
ENSMUSG00000017299	Dnttip1	150.017	-0.101296	0.105948	-0.956095	0.339024	0.650511
ENSMUSG00000017307	Acot8	356.235	-0.021905	0.0946613	-0.231404	0.817001	0.938153
ENSMUSG00000017309	Cd300lg	291.068	0.175504	0.136005	1.29042	0.196904	0.499153
ENSMUSG00000017344	Vtn	39913.5	-0.0385333	0.0717037	-0.537396	0.590994	0.829578
ENSMUSG00000017376	Nlk	168.734	0.0992394	0.125836	0.788642	0.430321	0.721481
ENSMUSG00000017386	Traf4	1036.29	0.0141079	0.0810197	0.17413	0.861764	0.952302
ENSMUSG00000017390	Aldoc	508.829	-0.0594126	0.100587	-0.590657	0.55475	0.80927
ENSMUSG00000017404	Rpl19	1251.3	0.0452407	0.0865327	0.522817	0.601102	0.836801
ENSMUSG00000017405	Nek8	158.901	0.0589941	0.140517	0.419836	0.674606	0.874555
ENSMUSG00000017417	Plxdc1	12.9502	0.270981	0.4296	0.630774	0.528188	0.793367
ENSMUSG00000017418	Arl5b	435.226	-0.000122731	0.118656	-0.00103435	0.999175	0.999498
ENSMUSG00000017421	Zfp207	1036.74	-0.000579817	0.0591198	-0.0098075	0.992175	0.997999
ENSMUSG00000017428	Psmd11	1695.86	0.0387061	0.0667319	0.580024	0.561899	0.813169
ENSMUSG00000017446	C1qtnf1	101.85	0.0897598	0.190148	0.472052	0.63689	0.854866
ENSMUSG00000017453	Pipox	4878.24	0.135474	0.0499617	2.71156	0.00669669	0.0615844
ENSMUSG00000017466	Timp2	203.678	-0.116857	0.180834	-0.646211	0.518143	0.78702
ENSMUSG00000017478	Zc3h18	923.497	-0.0324652	0.0643545	-0.504474	0.613928	0.844014
ENSMUSG00000017485	Top2b	644.772	-0.0254025	0.0903633	-0.281116	0.778621	0.922832
ENSMUSG00000017493	Igfbp4	31257.8	-0.0655007	0.0636202	-1.02956	0.303218	0.619185
ENSMUSG00000017548	Suz12	380.559	-0.148179	0.0852907	-1.73734	0.0823273	0.312478
ENSMUSG00000017550	Atad5	28.5041	-0.103827	0.258399	-0.401809	0.687825	0.881762
ENSMUSG00000017561	Crlf3	157.074	0.049355	0.123413	0.399918	0.689217	0.882067
ENSMUSG00000017615	Tnfaip1	650.487	-0.184335	0.062373	-2.95537	0.00312296	0.0353721
ENSMUSG00000017631	Abr	98.7748	-0.0816214	0.141129	-0.578346	0.56303	0.813169
ENSMUSG00000017639	Rab11fip4	164.614	-0.0724253	0.19061	-0.379966	0.703971	0.888596
ENSMUSG00000017664	Slc35c2	472.777	0.147062	0.0844867	1.74065	0.0817455	0.311253
ENSMUSG00000017667	Zfp334	24.3321	0.64096	0.266742	2.40292	0.0162647	0.114818
ENSMUSG00000017670	Elmo2	231.599	-0.240589	0.112273	-2.1429	0.0321213	0.175921
ENSMUSG00000017677	Wsb1	611.566	-0.820856	0.154654	-5.3077	1.1102e-07	5.78543e-06
ENSMUSG00000017679	Ttpal	231.604	-0.326913	0.110807	-2.95028	0.00317481	0.0357593
ENSMUSG00000017686	Rhot1	661.771	-0.132547	0.071406	-1.85624	0.0634194	0.270191
ENSMUSG00000017697	Ada	36.3106	-0.257729	0.226924	-1.13575	0.256061	0.570685
ENSMUSG00000017707	Serinc3	2914.32	-0.28751	0.054007	-5.32356	1.01753e-07	5.3717e-06
ENSMUSG00000017713	Tha1	156.522	0.209093	0.135513	1.54297	0.122837	0.389625
ENSMUSG00000017715	Pgs1	210.884	0.141503	0.119569	1.18344	0.236637	0.549797
ENSMUSG00000017718	Afmid	514.546	-0.00715548	0.0863913	-0.0828264	0.93399	0.979626
ENSMUSG00000017721	Pigt	1012.03	0.0290524	0.0839388	0.346114	0.729257	0.902021
ENSMUSG00000017740	Slc12a5	33.1512	0.031762	0.249355	0.127377	0.898642	0.964408
ENSMUSG00000017747	Ghdc	334.22	0.117295	0.0881473	1.33068	0.183296	0.48204
ENSMUSG00000017754	Pltp	1360.67	-0.0243595	0.123578	-0.197119	0.843735	0.946026
ENSMUSG00000017756	Slc12a7	2202.34	0.130721	0.086776	1.50642	0.13196	0.404334
ENSMUSG00000017760	Ctsa	2567.89	-0.0719027	0.0602817	-1.19278	0.232956	0.545211
ENSMUSG00000017764	Zswim1	63.0637	0.251104	0.186355	1.34745	0.177835	0.473525
ENSMUSG00000017765	Slc12a4	360.845	-0.378979	0.0916479	-4.13517	3.54697e-05	0.000991421
ENSMUSG00000017774	Myo1c	770.834	-0.103369	0.0852381	-1.21271	0.22524	0.536563
ENSMUSG00000017776	Crk	1242.56	-0.00824259	0.0619813	-0.132985	0.894205	0.962502
ENSMUSG00000017778	Cox7c	3103.15	0.0533519	0.0709274	0.752203	0.451929	0.73917
ENSMUSG00000017781	Pitpna	1005.07	-0.0548979	0.058404	-0.939969	0.347233	0.658362
ENSMUSG00000017801	Mlx	448.685	0.0575133	0.0843582	0.681774	0.495382	0.770947
ENSMUSG00000017802	Retreg3	1842.09	0.0731116	0.0455344	1.60563	0.108354	0.362977
ENSMUSG00000017817	Jph2	54.1199	0.0137196	0.219112	0.0626147	0.950073	0.984608
ENSMUSG00000017830	Dhx58	195.791	-0.0215897	0.117981	-0.182994	0.854803	0.950547
ENSMUSG00000017831	Rab5a	753.166	-0.0769062	0.0757286	-1.01555	0.309843	0.624664
ENSMUSG00000017837	Nkiras2	420.492	0.0598732	0.0768075	0.779523	0.435672	0.725765
ENSMUSG00000017843	Ppp2r5c	805.742	-0.0364333	0.0699247	-0.521037	0.602341	0.837372
ENSMUSG00000017858	Ift52	493.112	-0.0184096	0.0737519	-0.249615	0.802885	0.9332
ENSMUSG00000017868	Sgk2	1756.37	0.0800002	0.105635	0.757324	0.448856	0.735494
ENSMUSG00000017929	B4galt5	490.824	0.317795	0.178523	1.78014	0.0750528	0.296002
ENSMUSG00000017950	Hnf4a	10622.8	-0.452586	0.0834126	-5.42586	5.76746e-08	3.15444e-06
ENSMUSG00000017969	Ptgis	24.3054	-0.0706818	0.293309	-0.240981	0.80957	0.935533
ENSMUSG00000017978	Cadps2	278.274	-0.372396	0.116413	-3.19893	0.00137941	0.019498
ENSMUSG00000017999	Ddx27	453.203	-0.0222469	0.0896421	-0.248175	0.803999	0.933666
ENSMUSG00000018001	Cyth3	105.385	0.199269	0.132295	1.50625	0.132003	0.404334
ENSMUSG00000018008	Cyth4	115.163	0.630447	0.179234	3.51745	0.000435714	0.00774588
ENSMUSG00000018040	Rrp7a	321.913	0.0101726	0.0892636	0.113961	0.909269	0.970068
ENSMUSG00000018042	Cyb5r3	11827.3	-0.00291151	0.0935624	-0.0311184	0.975175	0.99325
ENSMUSG00000018068	Ints2	67.2919	-0.0209564	0.171712	-0.122044	0.902864	0.966697
ENSMUSG00000018076	Med13l	243.579	-0.439008	0.107944	-4.06699	4.76246e-05	0.00127651
ENSMUSG00000018102	H2bc4	2701.82	0.0128169	0.0821109	0.156092	0.87596	0.95652
ENSMUSG00000018143	Mafk	481.852	-0.0402313	0.0924775	-0.435039	0.663534	0.870141
ENSMUSG00000018160	Med1	372.859	-0.314113	0.0985216	-3.18827	0.00143129	0.020026
ENSMUSG00000018166	Erbb3	2907.89	0.0875706	0.110863	0.789896	0.429589	0.721248
ENSMUSG00000018167	Stard3	372.592	0.115713	0.0881764	1.31229	0.189423	0.490191
ENSMUSG00000018168	Ikzf3	11.9634	0.174947	0.415105	0.421454	0.673424	0.874095
ENSMUSG00000018169	Mfng	25.2169	0.506868	0.248146	2.04261	0.0410906	0.205741
ENSMUSG00000018171	Vmp1	1813.3	-0.444484	0.106519	-4.17282	3.00856e-05	0.000855502
ENSMUSG00000018189	Uchl5	213.382	-0.0526163	0.114907	-0.457904	0.647022	0.860456
ENSMUSG00000018196	Glrx2	276.185	0.0252671	0.0894769	0.282387	0.777647	0.922359
ENSMUSG00000018199	Ro60	42.2015	0.268783	0.2119	1.26845	0.204639	0.509373
ENSMUSG00000018209	Stk4	292.693	0.026187	0.116653	0.224487	0.822378	0.939938
ENSMUSG00000018217	Pmp22	63.5371	0.0859605	0.164568	0.52234	0.601434	0.836975
ENSMUSG00000018239	Zcchc10	34.6494	0.14914	0.219875	0.678293	0.497586	0.772719
ENSMUSG00000018286	Psmb6	2191.29	0.0834037	0.0730083	1.14239	0.253294	0.567816
ENSMUSG00000018287	Spag7	557.278	0.03258	0.0888432	0.366713	0.713833	0.893727
ENSMUSG00000018293	Pfn1	3730.45	0.0273269	0.0678032	0.403032	0.686925	0.881571
ENSMUSG00000018322	Tomm34	229.129	-0.113553	0.0953649	-1.19072	0.233762	0.546149
ENSMUSG00000018326	Ywhab	1420.18	-0.0551277	0.0511451	-1.07787	0.281092	0.595536
ENSMUSG00000018334	Ksr1	53.4043	0.392316	0.203271	1.93001	0.053605	0.243184
ENSMUSG00000018339	Gpx3	73.9749	0.166945	0.294553	0.566775	0.570867	0.817301
ENSMUSG00000018340	Anxa6	2252.53	0.0582767	0.0815876	0.714285	0.475051	0.757163
ENSMUSG00000018347	Zkscan6	69.2694	-0.0298827	0.145744	-0.205036	0.837544	0.944616
ENSMUSG00000018362	Kpna2	780.077	-0.128116	0.0672856	-1.90406	0.0569023	0.252525
ENSMUSG00000018363	Smurf2	789.488	-0.120916	0.0842811	-1.43468	0.151378	0.434422
ENSMUSG00000018372	Cep95	84.8087	0.42747	0.140075	3.05172	0.00227537	0.0283942
ENSMUSG00000018377	Vezf1	227.611	-0.0339381	0.106085	-0.319915	0.749033	0.910638
ENSMUSG00000018378	2210416O15Rik	70.8291	0.223739	0.177451	1.26085	0.207364	0.513002
ENSMUSG00000018379	Srsf1	986.888	0.0559023	0.0677067	0.825654	0.409001	0.706186
ENSMUSG00000018387	Shroom1	538.851	-0.0357931	0.101802	-0.351594	0.725142	0.90013
ENSMUSG00000018395	Kif3a	52.3197	0.398103	0.186605	2.1334	0.0328921	0.178612
ENSMUSG00000018398	Septin8	70.9157	-0.193332	0.169528	-1.14041	0.254114	0.568007
ENSMUSG00000018401	Mtmr4	832.35	0.0250776	0.0825023	0.303962	0.761157	0.916498
ENSMUSG00000018405	Mrm1	61.2512	0.436507	0.198552	2.19845	0.0279173	0.161313
ENSMUSG00000018411	Mapt	63.9533	-0.0756751	0.186457	-0.405857	0.684847	0.880497
ENSMUSG00000018412	Kansl1	452.882	-0.165597	0.0956037	-1.73212	0.0832528	0.314365
ENSMUSG00000018415	Gid4	705.032	0.0358035	0.0743788	0.481367	0.630255	0.850947
ENSMUSG00000018417	Myo1b	2978.13	-0.13875	0.0687813	-2.01727	0.0436676	0.213022
ENSMUSG00000018425	Dhx40	744.423	-0.110807	0.0903959	-1.22579	0.220276	0.530568
ENSMUSG00000018427	Ypel2	243.676	-0.00928798	0.126264	-0.0735597	0.941361	0.982134
ENSMUSG00000018428	Akap1	2306.6	-0.0671733	0.0522567	-1.28545	0.198635	0.501838
ENSMUSG00000018433	Nol11	168.194	0.217888	0.133618	1.63068	0.102958	0.352661
ENSMUSG00000018442	Derl2	1244.76	0.088593	0.080797	1.09649	0.272865	0.586957
ENSMUSG00000018446	C1qbp	1337.58	0.0138258	0.0615907	0.224479	0.822384	0.939938
ENSMUSG00000018449	Rpain	327.225	-0.0515353	0.0820443	-0.628139	0.529913	0.793758
ENSMUSG00000018459	Slc13a3	313.2	0.0697726	0.162146	0.430306	0.666973	0.871982
ENSMUSG00000018474	Chd3	2570.91	0.0185241	0.0921353	0.201054	0.840657	0.945264
ENSMUSG00000018476	Kdm6b	361.49	-0.332567	0.0955897	-3.47911	0.000503081	0.00862769
ENSMUSG00000018481	Appbp2	379.962	-0.014921	0.0855324	-0.174449	0.861513	0.952252
ENSMUSG00000018486	Wnt9b	24.8279	0.0278566	0.268025	0.103933	0.917223	0.973225
ENSMUSG00000018501	Ncor1	1708.77	-0.132881	0.104844	-1.26742	0.205004	0.509747
ENSMUSG00000018507	Trpv2	29.6925	0.182213	0.226131	0.805784	0.420367	0.713981
ENSMUSG00000018509	Cenpv	447.563	0.00111617	0.104356	0.0106958	0.991466	0.997999
ENSMUSG00000018537	Pcgf2	73.9789	-0.715714	0.168503	-4.24748	2.16188e-05	0.000641798
ENSMUSG00000018541	Cwc25	174.99	0.0612227	0.122858	0.498323	0.618257	0.845644
ENSMUSG00000018547	Pip4k2b	373.848	0.212721	0.10529	2.02033	0.0433487	0.212045
ENSMUSG00000018548	Trim37	231.056	-0.0759052	0.10461	-0.725601	0.468084	0.752229
ENSMUSG00000018559	Ctdnep1	466.658	-0.0304435	0.104499	-0.291327	0.770801	0.920093
ENSMUSG00000018565	Elp5	332.339	-0.0629394	0.0892032	-0.705573	0.480454	0.760985
ENSMUSG00000018566	Slc2a4	43.7421	0.70898	0.267881	2.64662	0.00813009	0.0705017
ENSMUSG00000018567	Gabarap	2595.22	0.0709686	0.0877177	0.809057	0.418482	0.713039
ENSMUSG00000018572	Phf23	304.38	0.0882347	0.114403	0.771259	0.440554	0.729198
ENSMUSG00000018574	Acadvl	3768.41	-0.0321385	0.048597	-0.661327	0.508402	0.779717
ENSMUSG00000018583	G3bp1	864.814	0.000646584	0.0642787	0.0100591	0.991974	0.997999
ENSMUSG00000018585	Atox1	1472.78	0.112327	0.0695547	1.61494	0.106323	0.358524
ENSMUSG00000018593	Sparc	977.131	-0.0631888	0.105655	-0.598069	0.549794	0.8075
ENSMUSG00000018599	Mief2	493.358	-0.0615445	0.084377	-0.729399	0.465758	0.751127
ENSMUSG00000018604	Tbx3	460.709	0.963324	0.258484	3.72683	0.000193907	0.00412332
ENSMUSG00000018651	Tada2a	86.5325	0.0386063	0.15874	0.243204	0.807847	0.935121
ENSMUSG00000018654	Ikzf1	47.0349	0.17338	0.206183	0.840903	0.400402	0.700211
ENSMUSG00000018659	Pnpo	1952.68	-0.0692054	0.0647181	-1.06934	0.284918	0.59936
ENSMUSG00000018661	Cog1	369.127	-0.0582534	0.0813718	-0.715892	0.474058	0.757092
ENSMUSG00000018666	Cbx1	382.139	0.0617468	0.0779293	0.792344	0.42816	0.719997
ENSMUSG00000018669	Cdk5rap3	1344.69	0.0477064	0.0674708	0.707067	0.479525	0.760599
ENSMUSG00000018672	Copz2	260.083	0.120489	0.0982111	1.22684	0.219884	0.53015
ENSMUSG00000018677	Slc25a39	7598.34	0.0339817	0.0482769	0.703891	0.481501	0.761621
ENSMUSG00000018678	Sp2	108.659	-0.152258	0.141801	-1.07374	0.282938	0.597362
ENSMUSG00000018697	Aatf	206.926	0.146218	0.117873	1.24047	0.214801	0.523297
ENSMUSG00000018707	Dync1h1	2080.29	-0.263696	0.0993413	-2.65445	0.00794384	0.0693915
ENSMUSG00000018727	Cpsf4l	138.079	-0.164889	0.174059	-0.947315	0.343478	0.654814
ENSMUSG00000018733	Pex12	195.858	0.170133	0.102935	1.65281	0.0983697	0.343516
ENSMUSG00000018736	Ndel1	520.016	0.103655	0.117136	0.884907	0.376207	0.682197
ENSMUSG00000018750	Zbtb4	240.031	-0.185982	0.114585	-1.62309	0.10457	0.355217
ENSMUSG00000018761	Mpdu1	1171.29	0.0508539	0.07379	0.68917	0.490716	0.768314
ENSMUSG00000018765	Fxr2	735.236	-0.148479	0.0622821	-2.38398	0.0171266	0.118658
ENSMUSG00000018770	Atp5mc3	6309.5	0.0436591	0.0651878	0.669744	0.503021	0.776973
ENSMUSG00000018774	Cd68	144.719	0.239669	0.15439	1.55236	0.120576	0.385679
ENSMUSG00000018796	Acsl1	19368.8	-0.104195	0.0585923	-1.7783	0.0753538	0.296483
ENSMUSG00000018800	Abca5	86.1124	-0.368381	0.159168	-2.31441	0.0206452	0.133907
ENSMUSG00000018809	Smyd4	75.5271	0.0112136	0.149387	0.0750638	0.940164	0.981554
ENSMUSG00000018819	Lsp1	52.1381	0.587593	0.185834	3.16193	0.00156727	0.0213339
ENSMUSG00000018820	Zfyve27	402.525	0.026323	0.0987753	0.266494	0.789859	0.92796
ENSMUSG00000018821	Avpi1	626.929	0.076995	0.0827182	0.93081	0.351952	0.661824
ENSMUSG00000018830	Myh11	26.8824	0.39733	0.319941	1.24189	0.214279	0.522837
ENSMUSG00000018841	Rad51d	256.551	-0.0499814	0.0939861	-0.531796	0.594867	0.831363
ENSMUSG00000018845	Unc45b	39.1044	-0.184549	0.225365	-0.818891	0.412848	0.708323
ENSMUSG00000018846	Pank3	1131.38	-0.0280744	0.10003	-0.28066	0.778971	0.923028
ENSMUSG00000018848	Rars1	522.971	0.0161282	0.096398	0.167308	0.867127	0.954115
ENSMUSG00000018849	Wwc1	1449.78	0.0336636	0.0877521	0.383622	0.701259	0.887337
ENSMUSG00000018858	Mrpl58	291.8	0.111396	0.113718	0.979582	0.327293	0.640616
ENSMUSG00000018861	Fdxr	476.953	0.0585055	0.0887324	0.659347	0.509673	0.780629
ENSMUSG00000018882	Mrpl45	442.637	-0.0120128	0.0918268	-0.13082	0.895918	0.96328
ENSMUSG00000018893	Mb	371.136	-0.384633	0.267645	-1.4371	0.15069	0.433824
ENSMUSG00000018899	Irf1	491.066	1.20639	0.0951626	12.6772	7.91266e-37	5.6515e-34
ENSMUSG00000018900	Slc22a5	652.151	-0.330574	0.108155	-3.05648	0.00223952	0.0281291
ENSMUSG00000018906	P4ha2	81.6509	-0.0303562	0.166849	-0.181938	0.855631	0.950676
ENSMUSG00000018909	Arrb1	212.448	0.14167	0.117054	1.2103	0.226164	0.537086
ENSMUSG00000018920	Cxcl16	91.6875	0.0105851	0.153117	0.0691305	0.944886	0.983204
ENSMUSG00000018921	Pelp1	218.651	0.00898581	0.105031	0.0855539	0.931821	0.97863
ENSMUSG00000018923	Med11	152.769	0.0885432	0.141202	0.627068	0.530615	0.794123
ENSMUSG00000018927	Ccl6	91.9806	-0.578091	0.190225	-3.03898	0.0023738	0.0291727
ENSMUSG00000018931	Natd1	148.303	0.355266	0.116318	3.05425	0.0022562	0.0282712
ENSMUSG00000018932	Map2k3	1364.16	0.114681	0.0851445	1.3469	0.178014	0.473744
ENSMUSG00000018965	Ywhah	805.932	-0.00656145	0.0640403	-0.102458	0.918393	0.973263
ENSMUSG00000018974	Sart3	319.775	-0.0295466	0.0870783	-0.339311	0.734375	0.904022
ENSMUSG00000018983	E2f2	23.0609	0.64496	0.290952	2.21672	0.026642	0.156451
ENSMUSG00000018995	Nars2	401.659	0.0362351	0.118592	0.305545	0.759951	0.916045
ENSMUSG00000018999	Slc35b4	356.156	0.173354	0.0861741	2.01167	0.0442549	0.215023
ENSMUSG00000019039	Dalrd3	698.271	0.10793	0.0602309	1.79194	0.0731428	0.292042
ENSMUSG00000019054	Fis1	1048.43	0.0827788	0.0769407	1.07588	0.281982	0.596185
ENSMUSG00000019055	Plod1	985.766	-0.0770055	0.0556748	-1.38313	0.166625	0.455888
ENSMUSG00000019066	Rab3d	218.444	0.0499184	0.129725	0.384803	0.700383	0.887256
ENSMUSG00000019080	Mfsd3	289.432	0.0940274	0.0820495	1.14598	0.251802	0.565972
ENSMUSG00000019082	Slc25a22	6070.55	-0.616248	0.0994377	-6.19732	5.74327e-10	4.87656e-08
ENSMUSG00000019087	Atp6ap1	1249.53	-0.077007	0.0540447	-1.42488	0.154193	0.439133
ENSMUSG00000019088	Dnase1l1	83.1903	0.250207	0.165684	1.51014	0.131007	0.403012
ENSMUSG00000019122	Ccl9	1112.32	0.0187916	0.0949899	0.197828	0.84318	0.945763
ENSMUSG00000019132	BC005537	2342.5	0.106469	0.0749086	1.42132	0.155225	0.4411
ENSMUSG00000019139	Isyna1	123.468	-0.0490086	0.167511	-0.29257	0.769851	0.919901
ENSMUSG00000019143	Hars2	519.715	0.0556387	0.0749466	0.742378	0.457858	0.743347
ENSMUSG00000019158	Tmem160	387.33	-0.0362375	0.121081	-0.299282	0.764725	0.918072
ENSMUSG00000019173	Rab5c	2146.85	0.0565698	0.0441004	1.28275	0.199579	0.502758
ENSMUSG00000019179	Mdh2	4199.58	-0.0290009	0.0517088	-0.560849	0.5749	0.820258
ENSMUSG00000019188	H13	2895.94	0.00341866	0.0728115	0.0469522	0.962551	0.989275
ENSMUSG00000019189	Rnf145	445.115	0.130664	0.160371	0.814761	0.415209	0.709737
ENSMUSG00000019194	Scn1b	71.2216	0.232008	0.193817	1.19704	0.231289	0.543532
ENSMUSG00000019210	Atp6v1e1	1465.03	-0.0298211	0.0500575	-0.595736	0.551352	0.807781
ENSMUSG00000019232	Etnppl	2405.29	-0.362591	0.156458	-2.3175	0.0204766	0.133299
ENSMUSG00000019235	Rps6kl1	41.3848	-0.224929	0.195575	-1.15009	0.250107	0.564526
ENSMUSG00000019254	Ppp1r12c	547.259	-0.0507268	0.0683066	-0.742634	0.457703	0.743347
ENSMUSG00000019256	Ahr	720.133	-0.889201	0.147244	-6.03896	1.55108e-09	1.16255e-07
ENSMUSG00000019261	Map1s	132.157	0.243728	0.121078	2.01299	0.044116	0.214692
ENSMUSG00000019295	Tmem129	448.346	0.145577	0.0699291	2.08178	0.037363	0.193542
ENSMUSG00000019297	Nop9	381.729	-0.0256263	0.0825354	-0.310488	0.75619	0.914234
ENSMUSG00000019302	Atp6v0a1	940.726	-0.11704	0.0678371	-1.72531	0.0844724	0.317125
ENSMUSG00000019312	Grb7	2124.69	0.635125	0.0827983	7.67075	1.70989e-14	2.62803e-12
ENSMUSG00000019338	Zfp687	297.262	-0.0696011	0.0891924	-0.780348	0.435186	0.725529
ENSMUSG00000019362	D8Ertd738e	1018.48	0.0696931	0.076928	0.905953	0.364961	0.67286
ENSMUSG00000019368	Sec14l4	4299.08	-0.423519	0.0787209	-5.38	7.44846e-08	4.00174e-06
ENSMUSG00000019370	Calm3	1161.39	0.160382	0.0738506	2.1717	0.029878	0.167978
ENSMUSG00000019373	Cops3	388.175	-0.0158216	0.0869644	-0.181932	0.855636	0.950676
ENSMUSG00000019428	Fkbp8	5572.98	0.156595	0.0634508	2.46797	0.0135882	0.101407
ENSMUSG00000019432	Ddx39b	992.181	-0.103884	0.0648659	-1.60152	0.109262	0.364901
ENSMUSG00000019433	Gipc1	256.842	-0.0731766	0.0925863	-0.790361	0.429317	0.72102
ENSMUSG00000019437	Tlcd1	640.573	0.231693	0.102056	2.27025	0.0231923	0.143818
ENSMUSG00000019461	Plscr3	178.066	-0.0103039	0.111242	-0.0926258	0.926201	0.976294
ENSMUSG00000019467	Arhgef25	35.5646	0.0627254	0.19825	0.316395	0.751702	0.911532
ENSMUSG00000019470	Xab2	450.136	0.140518	0.0709074	1.98171	0.0475122	0.225831
ENSMUSG00000019471	Cdc37	1803.4	0.0169611	0.0614057	0.276213	0.782384	0.923726
ENSMUSG00000019478	Rab4a	581.7	-0.0693966	0.0895387	-0.775046	0.438312	0.728341
ENSMUSG00000019487	Trip10	216.036	0.0177676	0.115234	0.154187	0.877462	0.956998
ENSMUSG00000019494	Cops6	1752.02	0.0913519	0.0677344	1.34868	0.17744	0.472992
ENSMUSG00000019505	Ubb	6062.13	-0.0384546	0.0880968	-0.436503	0.662472	0.869499
ENSMUSG00000019518	Ap4m1	134.931	-0.292357	0.10751	-2.71936	0.00654088	0.0602236
ENSMUSG00000019528	Gyg1	137.876	0.135858	0.127903	1.06219	0.288149	0.602602
ENSMUSG00000019539	Rcn3	62.6867	0.0181356	0.174456	0.103955	0.917205	0.973225
ENSMUSG00000019558	Slc6a8	128.522	-0.291166	0.139265	-2.09073	0.0365526	0.191055
ENSMUSG00000019577	Pdk4	190.589	-0.414758	0.333518	-1.24358	0.213653	0.522177
ENSMUSG00000019578	Ubxn6	191.177	-0.00636087	0.110318	-0.0576592	0.95402	0.986519
ENSMUSG00000019579	Mydgf	1213	0.0764405	0.063478	1.2042	0.22851	0.540086
ENSMUSG00000019590	Cyb561	80.0791	-0.346657	0.19985	-1.73459	0.0828136	0.31354
ENSMUSG00000019647	Sema6a	77.1502	-0.00445462	0.155488	-0.0286493	0.977144	0.993546
ENSMUSG00000019659	Ccdc12	289.698	-0.014182	0.0886782	-0.159926	0.872939	0.955505
ENSMUSG00000019689	Fmc1	316.626	0.255742	0.0996724	2.56583	0.010293	0.0837654
ENSMUSG00000019699	Akt3	39.2921	-0.0289294	0.208798	-0.138552	0.889804	0.96033
ENSMUSG00000019710	Mrpl24	616.858	-0.0995394	0.0803792	-1.23837	0.215578	0.524242
ENSMUSG00000019715	Gle1	747.517	0.10036	0.066171	1.51668	0.129348	0.400035
ENSMUSG00000019718	L3hypdh	402.237	0.239653	0.100925	2.37455	0.0175703	0.12053
ENSMUSG00000019726	Lyst	425.825	-0.114431	0.145018	-0.789081	0.430065	0.721481
ENSMUSG00000019731	Slc35e1	819.891	-0.102635	0.0688971	-1.48968	0.136308	0.411294
ENSMUSG00000019732	Calr3	47.5652	-0.0377674	0.184021	-0.205235	0.837389	0.944616
ENSMUSG00000019734	Tmc4	45.5647	0.219214	0.209163	1.04805	0.294613	0.608677
ENSMUSG00000019738	Polr2i	393.073	0.0762487	0.0933696	0.816634	0.414138	0.709133
ENSMUSG00000019761	Krt10	20.0957	0.14971	0.297525	0.503186	0.614833	0.844014
ENSMUSG00000019762	Iyd	1341.45	0.0502887	0.0473358	1.06238	0.288062	0.602523
ENSMUSG00000019763	Rmnd1	360.159	0.139582	0.0780483	1.7884	0.0737109	0.292831
ENSMUSG00000019768	Esr1	151.182	-0.0770512	0.175535	-0.438952	0.660697	0.868849
ENSMUSG00000019774	Mtrf1l	85.0278	-0.151004	0.149963	-1.00694	0.313963	0.62917
ENSMUSG00000019777	Hdac2	357.899	0.0424919	0.0875291	0.48546	0.62735	0.849257
ENSMUSG00000019779	Frk	55.6407	-0.180664	0.186762	-0.967351	0.333368	0.645473
ENSMUSG00000019782	Rwdd1	177.07	-0.0253528	0.110462	-0.229516	0.818468	0.93901
ENSMUSG00000019790	Stxbp5	293.534	-0.151085	0.0928793	-1.62669	0.103804	0.353644
ENSMUSG00000019791	Hint3	354.467	0.0366661	0.0832894	0.440225	0.659774	0.868308
ENSMUSG00000019792	Trmt11	70.8738	0.308226	0.145837	2.1135	0.0345583	0.183796
ENSMUSG00000019794	Katna1	163.792	0.0482691	0.110063	0.438559	0.660981	0.869046
ENSMUSG00000019795	Pcmt1	751.398	8.89029e-06	0.06039	0.000147215	0.999883	0.999883
ENSMUSG00000019796	Lrp11	35.4584	-0.231992	0.231767	-1.00097	0.316841	0.632074
ENSMUSG00000019797	Mtres1	250.515	0.114771	0.0998649	1.14926	0.250449	0.564609
ENSMUSG00000019802	Sec63	2576.47	-0.140546	0.0648731	-2.16648	0.0302746	0.1692
ENSMUSG00000019804	Snx3	1285.08	0.00510385	0.0689278	0.0740464	0.940973	0.982134
ENSMUSG00000019806	Aig1	193.616	-0.0381239	0.117181	-0.325343	0.744922	0.909253
ENSMUSG00000019808	Adat2	38.4948	0.000481937	0.231811	0.00207901	0.998341	0.999455
ENSMUSG00000019809	Pex3	433.817	-0.0229927	0.103896	-0.221306	0.824854	0.940067
ENSMUSG00000019810	Fuca2	161.902	0.183913	0.123837	1.48513	0.13751	0.413539
ENSMUSG00000019813	Cep57l1	77.3738	-0.153669	0.154108	-0.997149	0.318692	0.633635
ENSMUSG00000019814	Ltv1	224.96	0.0887476	0.106712	0.831653	0.405605	0.704839
ENSMUSG00000019818	Cd164	4265.82	-0.0273999	0.0684071	-0.400543	0.688757	0.882067
ENSMUSG00000019820	Utrn	599.793	-0.225119	0.132026	-1.70511	0.0881743	0.324231
ENSMUSG00000019822	Smpd2	618.679	-0.124021	0.0927088	-1.33775	0.180978	0.478535
ENSMUSG00000019823	Mical1	26.5393	0.373937	0.259005	1.44375	0.14881	0.430921
ENSMUSG00000019826	Zbtb24	228.883	-0.0844824	0.0945941	-0.893104	0.371802	0.678962
ENSMUSG00000019831	Wasf1	13.6582	0.435796	0.3643	1.19626	0.231597	0.543916
ENSMUSG00000019832	Rab32	563.154	0.173743	0.0818179	2.12353	0.0337094	0.181242
ENSMUSG00000019837	Gtf3c6	242.638	-0.0080259	0.0962409	-0.0833938	0.933538	0.979477
ENSMUSG00000019838	Slc16a10	1621.36	-0.0499162	0.110112	-0.453321	0.650317	0.862853
ENSMUSG00000019841	Rev3l	251.655	0.0076641	0.100608	0.0761776	0.939278	0.981361
ENSMUSG00000019842	Traf3ip2	33.149	0.227118	0.24567	0.924485	0.355234	0.664599
ENSMUSG00000019843	Fyn	138.198	-0.068239	0.139472	-0.489268	0.624652	0.847877
ENSMUSG00000019845	Tube1	30.6214	0.300389	0.2289	1.31232	0.189414	0.490191
ENSMUSG00000019846	Lama4	62.1097	0.113527	0.208629	0.544159	0.586332	0.826991
ENSMUSG00000019849	Prep	767.479	-0.0630532	0.0713583	-0.883613	0.376905	0.682386
ENSMUSG00000019850	Tnfaip3	65.0863	-0.56587	0.165149	-3.42643	0.000611573	0.0101583
ENSMUSG00000019851	Perp	1942.28	0.0264145	0.0713665	0.370124	0.71129	0.892139
ENSMUSG00000019854	Reps1	415.127	-0.434399	0.090862	-4.78086	1.74547e-06	7.13585e-05
ENSMUSG00000019857	Asf1a	60.9427	-0.129518	0.161148	-0.803719	0.421559	0.713987
ENSMUSG00000019861	Gopc	427.075	0.078524	0.0792743	0.990535	0.321913	0.636486
ENSMUSG00000019863	Qrsl1	101.974	0.187866	0.149939	1.25295	0.210223	0.517125
ENSMUSG00000019864	Rtn4ip1	513.766	-0.0757927	0.0859029	-0.882307	0.377611	0.683206
ENSMUSG00000019866	Crybg1	442.115	-0.348647	0.0974313	-3.57839	0.000345721	0.00640877
ENSMUSG00000019868	Vta1	142.777	0.0558439	0.126854	0.440221	0.659777	0.868308
ENSMUSG00000019872	Smpdl3a	757.969	0.012224	0.078815	0.155098	0.876744	0.956769
ENSMUSG00000019873	Reep3	1302.77	-0.0623667	0.0639999	-0.974481	0.329818	0.64257
ENSMUSG00000019874	Fabp7	39.0372	0.601218	0.224672	2.67599	0.00745097	0.0661812
ENSMUSG00000019877	Serinc1	3184.35	-0.0850765	0.0481714	-1.76612	0.0773757	0.301024
ENSMUSG00000019878	Hsf2	343.09	0.283904	0.117438	2.41748	0.0156286	0.111822
ENSMUSG00000019880	Rspo3	44.1159	0.301616	0.233716	1.29052	0.19687	0.499153
ENSMUSG00000019883	Echdc1	171.098	0.165724	0.10942	1.51457	0.129882	0.400974
ENSMUSG00000019889	Ptprk	1040.06	-0.119684	0.0814185	-1.46998	0.141566	0.419652
ENSMUSG00000019891	Dcbld1	66.8674	0.229464	0.195141	1.17589	0.239639	0.552988
ENSMUSG00000019897	Ccdc59	225.683	-0.110591	0.0996758	-1.10951	0.267211	0.582074
ENSMUSG00000019899	Lama2	21.0515	-0.447276	0.280169	-1.59645	0.110389	0.367101
ENSMUSG00000019906	Lin7a	286.754	0.17606	0.146417	1.20246	0.229187	0.540977
ENSMUSG00000019907	Ppp1r12a	414.026	-0.225482	0.0930849	-2.42233	0.0154214	0.110796
ENSMUSG00000019916	P4ha1	114.896	-0.0935745	0.137459	-0.680745	0.496033	0.771465
ENSMUSG00000019917	Septin10	261.182	0.0264533	0.107871	0.245231	0.806278	0.934796
ENSMUSG00000019920	Lims1	234.407	-0.0886873	0.0964303	-0.919704	0.357728	0.666704
ENSMUSG00000019923	Zwint	1216.67	0.0660708	0.0766216	0.8623	0.388522	0.692499
ENSMUSG00000019927	Ube2d1	119.102	-0.0870912	0.157733	-0.552143	0.580851	0.823527
ENSMUSG00000019929	Dcn	1621.02	0.050177	0.093948	0.534094	0.593277	0.830599
ENSMUSG00000019935	Slc17a8	282.503	-0.00564131	0.318284	-0.0177241	0.985859	0.996305
ENSMUSG00000019942	Cdk1	24.0683	-0.403262	0.321573	-1.25403	0.209832	0.51678
ENSMUSG00000019943	Atp2b1	468.343	-0.0708311	0.104846	-0.675573	0.499312	0.774383
ENSMUSG00000019944	Rhobtb1	1021.76	-0.563568	0.238644	-2.36155	0.0181988	0.123268
ENSMUSG00000019945	Cabcoco1	21.575	0.232421	0.295071	0.787681	0.430884	0.721673
ENSMUSG00000019947	Arid5b	766.325	-0.124054	0.402951	-0.307863	0.758186	0.915195
ENSMUSG00000019948	Actr6	136.537	-0.325203	0.161834	-2.00948	0.0444861	0.215974
ENSMUSG00000019951	Bltp3b	903.299	-0.160485	0.0939861	-1.70754	0.087721	0.323221
ENSMUSG00000019952	Poc1b	107.389	0.106044	0.157723	0.672343	0.501365	0.775979
ENSMUSG00000019960	Dusp6	746.982	0.128921	0.153942	0.837465	0.402331	0.701883
ENSMUSG00000019961	Tmpo	706.386	0.0833152	0.0841383	0.990217	0.322068	0.636586
ENSMUSG00000019966	Kitl	34.648	-0.50247	0.231509	-2.17041	0.0299756	0.16819
ENSMUSG00000019969	Psen1	566.598	0.0449074	0.0673589	0.666688	0.504971	0.777993
ENSMUSG00000019970	Sgk1	368.919	-0.929295	0.192443	-4.82893	1.37267e-06	5.72748e-05
ENSMUSG00000019971	Cep290	33.0399	-0.359884	0.244225	-1.47358	0.140595	0.418307
ENSMUSG00000019975	Ikbip	30.193	0.0706536	0.241644	0.292388	0.76999	0.919927
ENSMUSG00000019977	Hbs1l	933.905	-0.0460154	0.072259	-0.636813	0.524247	0.791787
ENSMUSG00000019978	Epb41l2	211.923	-0.0286098	0.117378	-0.24374	0.807432	0.935121
ENSMUSG00000019979	Apaf1	48.7752	-0.198648	0.197134	-1.00768	0.313608	0.629033
ENSMUSG00000019984	Med23	194.236	-0.0298629	0.106823	-0.279554	0.77982	0.923493
ENSMUSG00000019987	Arg1	20200.4	-0.31237	0.0634949	-4.9196	8.67216e-07	3.88551e-05
ENSMUSG00000019988	Nedd1	250.377	-0.357106	0.111007	-3.21697	0.00129552	0.0186157
ENSMUSG00000019989	Enpp3	1224.22	0.0207117	0.104189	0.19879	0.842427	0.945278
ENSMUSG00000019990	Pde7b	76.6382	0.124598	0.150197	0.829568	0.406783	0.705198
ENSMUSG00000019996	Map7	431.76	-0.222616	0.0783231	-2.84228	0.00447927	0.0455504
ENSMUSG00000019997	Ccn2	47.2317	-1.60946	0.245139	-6.56548	5.18666e-11	5.07875e-09
ENSMUSG00000019998	Stx7	314.464	-0.0485197	0.0886432	-0.547359	0.584132	0.824675
ENSMUSG00000020003	Pex7	1572.13	0.122061	0.0705615	1.72985	0.0836567	0.315258
ENSMUSG00000020009	Ifngr1	297.087	0.0329538	0.0877703	0.375455	0.707322	0.890072
ENSMUSG00000020010	Vnn3	1262.11	0.172285	0.0970516	1.77519	0.0758659	0.297587
ENSMUSG00000020015	Cdk17	320.336	-0.186803	0.0919412	-2.03176	0.0421777	0.209266
ENSMUSG00000020017	Hal	8011.1	0.145132	0.123232	1.17772	0.23891	0.552542
ENSMUSG00000020019	Ntn4	125.377	0.225484	0.234856	0.960097	0.337006	0.649204
ENSMUSG00000020021	Fgd6	839.992	-0.325081	0.0886127	-3.66855	0.000243926	0.00490356
ENSMUSG00000020022	Ndufa12	805.078	0.101016	0.0804229	1.25606	0.209094	0.515915
ENSMUSG00000020023	Tmcc3	236.512	0.0394671	0.109456	0.360574	0.718418	0.895301
ENSMUSG00000020024	Cep83	120.867	-0.163488	0.143491	-1.13936	0.254552	0.568366
ENSMUSG00000020027	Socs2	544.61	-0.305756	0.470342	-0.650072	0.515646	0.785316
ENSMUSG00000020029	Nudt4	2961.01	-0.221893	0.0565721	-3.92231	8.77027e-05	0.00212129
ENSMUSG00000020032	Nuak1	61.254	0.259952	0.168599	1.54184	0.123113	0.390215
ENSMUSG00000020034	Tcp11l2	607.029	-0.241765	0.0932935	-2.59144	0.00955746	0.079321
ENSMUSG00000020037	Rfx4	124.057	0.174018	0.152986	1.13748	0.255339	0.569704
ENSMUSG00000020038	Cry1	132.255	0.116738	0.161441	0.7231	0.469618	0.75335
ENSMUSG00000020044	Timp3	104.384	-0.324847	0.209768	-1.5486	0.121477	0.387337
ENSMUSG00000020048	Hsp90b1	5041.23	-0.0795836	0.0655394	-1.21429	0.224638	0.53566
ENSMUSG00000020051	Pah	20687.7	-0.304284	0.0633311	-4.80465	1.55026e-06	6.42432e-05
ENSMUSG00000020053	Igf1	6589.33	-0.313011	0.0907659	-3.44856	0.00056359	0.00946488
ENSMUSG00000020056	Washc3	310.908	-0.0516948	0.0957274	-0.540021	0.589182	0.82924
ENSMUSG00000020057	Dram1	20.1005	0.597135	0.305955	1.95171	0.050973	0.236111
ENSMUSG00000020063	Sirt1	150.943	-0.060534	0.12726	-0.475672	0.634308	0.853192
ENSMUSG00000020064	Herc4	719.616	-0.0736202	0.0700378	-1.05115	0.29319	0.60739
ENSMUSG00000020069	Hnrnph3	212.062	0.00396148	0.118845	0.0333333	0.973409	0.993054
ENSMUSG00000020070	Rufy2	83.2453	-0.270657	0.171478	-1.57838	0.114479	0.374562
ENSMUSG00000020072	Pbld2	2337.39	0.13376	0.0670702	1.99433	0.0461159	0.221058
ENSMUSG00000020074	Ccar1	524.032	-0.291246	0.0812809	-3.58321	0.000339399	0.00630119
ENSMUSG00000020075	Ddx21	578.474	-0.184511	0.0872066	-2.11579	0.0343629	0.183044
ENSMUSG00000020076	Ddx50	750.494	0.0178371	0.072281	0.246775	0.805083	0.933799
ENSMUSG00000020077	Srgn	93.8596	0.164662	0.153189	1.07489	0.282422	0.596688
ENSMUSG00000020078	Vps26a	541.509	-0.0430251	0.0723987	-0.59428	0.552325	0.80789
ENSMUSG00000020079	Supv3l1	325.791	-0.0346866	0.0843801	-0.411076	0.681017	0.879016
ENSMUSG00000020083	Fam241b	57.7081	0.196686	0.217518	0.904231	0.365873	0.673571
ENSMUSG00000020085	Aifm2	548.245	-0.320602	0.0965366	-3.32104	0.000896835	0.0137666
ENSMUSG00000020087	Tysnd1	1303.54	0.0774785	0.0831122	0.932215	0.351225	0.661089
ENSMUSG00000020088	Sar1a	1337.01	-0.0617021	0.0538582	-1.14564	0.251944	0.566158
ENSMUSG00000020089	Ppa1	2347.66	0.0469355	0.0669978	0.700553	0.483582	0.763517
ENSMUSG00000020091	Eif4ebp2	5157.46	0.00512827	0.0465184	0.110242	0.912218	0.970861
ENSMUSG00000020092	Pald1	333.969	-0.0940676	0.0930371	-1.01108	0.31198	0.626595
ENSMUSG00000020097	Sgpl1	1266.86	0.136101	0.0640957	2.12341	0.0337198	0.181242
ENSMUSG00000020098	Pcbd1	4017.41	0.173255	0.0606205	2.85803	0.00426281	0.0439533
ENSMUSG00000020099	Unc5b	87.1868	-0.137734	0.198761	-0.692962	0.488333	0.767056
ENSMUSG00000020100	Slc29a3	73.2308	0.35482	0.168333	2.10785	0.0350438	0.185323
ENSMUSG00000020101	Vsir	126.064	-0.0550693	0.139802	-0.393908	0.693649	0.884136
ENSMUSG00000020102	Slc16a7	1004.79	0.233765	0.151837	1.53958	0.123663	0.391325
ENSMUSG00000020105	Lrig3	198.938	0.155159	0.100855	1.53844	0.123942	0.391903
ENSMUSG00000020107	Anapc16	423.975	0.0636772	0.0775671	0.82093	0.411686	0.707535
ENSMUSG00000020108	Ddit4	560.868	-3.97891	0.155704	-25.5543	4.92281e-144	5.97727e-140
ENSMUSG00000020109	Dnajb12	1058.57	-0.0271065	0.067091	-0.404026	0.686193	0.881388
ENSMUSG00000020111	Micu1	580.543	0.00859742	0.0744974	0.115406	0.908124	0.969272
ENSMUSG00000020114	Cand1	1005.29	-0.0646769	0.063468	-1.01905	0.308181	0.623851
ENSMUSG00000020115	Tbk1	465.877	-0.098764	0.0749995	-1.31686	0.187885	0.488919
ENSMUSG00000020116	Pno1	291.167	-0.0444931	0.104645	-0.425181	0.670705	0.873252
ENSMUSG00000020120	Plek	43.5586	0.229075	0.265564	0.862597	0.388359	0.692431
ENSMUSG00000020121	Srgap1	13.9862	-0.266315	0.335168	-0.79457	0.426863	0.718959
ENSMUSG00000020122	Egfr	8808.95	-0.944189	0.276312	-3.41711	0.000632908	0.0104271
ENSMUSG00000020123	Avpr1a	525.804	0.171739	0.146564	1.17177	0.241289	0.555083
ENSMUSG00000020124	Usp15	688.935	-0.0901501	0.0857352	-1.05149	0.293031	0.607333
ENSMUSG00000020128	Vps54	630.696	-0.0115078	0.0689537	-0.166891	0.867456	0.954154
ENSMUSG00000020130	Tbc1d15	878.697	-0.236268	0.0676811	-3.4909	0.00048139	0.00833814
ENSMUSG00000020131	Pcsk4	810.633	0.0937846	0.13512	0.694084	0.487629	0.76658
ENSMUSG00000020132	Rab21	742.159	-0.0597992	0.0683124	-0.875378	0.381368	0.686519
ENSMUSG00000020133	2310011J03Rik	337.636	0.0750143	0.102209	0.733933	0.462989	0.748551
ENSMUSG00000020134	Peli1	334.703	-0.0414932	0.0934545	-0.443993	0.657047	0.866783
ENSMUSG00000020137	Thap2	130.654	0.061698	0.132803	0.464582	0.642231	0.857594
ENSMUSG00000020140	Lgr5	106.477	0.369888	0.160138	2.30981	0.0208985	0.135117
ENSMUSG00000020142	Slc1a4	86.4027	0.510465	0.230314	2.21638	0.0266654	0.156451
ENSMUSG00000020143	Dock2	65.4129	0.383678	0.221535	1.73191	0.0832904	0.314365
ENSMUSG00000020149	Rab1a	2291.18	-0.0993963	0.0589748	-1.6854	0.0919108	0.330942
ENSMUSG00000020150	Gamt	3796.51	0.285492	0.0718154	3.97535	7.02744e-05	0.00178883
ENSMUSG00000020152	Actr2	1556.76	-0.130296	0.0552171	-2.35971	0.0182891	0.123714
ENSMUSG00000020153	Ndufs7	1815.64	-0.0271253	0.0743294	-0.364934	0.71516	0.894282
ENSMUSG00000020154	Ptprb	792.338	0.0165408	0.127863	0.129363	0.89707	0.963648
ENSMUSG00000020156	Pwwp3a	238.394	0.319575	0.118267	2.70216	0.00688912	0.0626106
ENSMUSG00000020160	Meis1	38.8196	0.479238	0.258093	1.85684	0.0633336	0.270107
ENSMUSG00000020163	Uqcr11	2516.18	0.0435523	0.0928401	0.469111	0.63899	0.856396
ENSMUSG00000020166	Cnot2	433.535	-0.0434544	0.0865776	-0.501912	0.615729	0.84448
ENSMUSG00000020167	Tcf3	459.723	0.064589	0.0841663	0.767397	0.442845	0.730603
ENSMUSG00000020170	Frs2	320.736	-0.143621	0.0999506	-1.43692	0.15074	0.433824
ENSMUSG00000020171	Yeats4	350.036	-0.00592357	0.0891236	-0.0664647	0.947008	0.984045
ENSMUSG00000020173	Cobl	312.653	-0.334859	0.110883	-3.01992	0.00252842	0.0307309
ENSMUSG00000020175	Rab36	226.964	0.355925	0.165124	2.1555	0.031123	0.172083
ENSMUSG00000020176	Grb10	59.2266	-0.292929	0.235651	-1.24306	0.213845	0.522283
ENSMUSG00000020178	Adora2a	33.7351	0.466159	0.234793	1.9854	0.0471	0.224887
ENSMUSG00000020180	Snrpd3	622.798	-0.0526608	0.0934632	-0.563439	0.573136	0.819021
ENSMUSG00000020182	Ddc	1128.49	-0.338587	0.158152	-2.14089	0.0322829	0.176567
ENSMUSG00000020183	Cpm	33.9253	-0.0658891	0.223673	-0.294578	0.768316	0.919556
ENSMUSG00000020184	Mdm2	499.688	-0.0815307	0.0731952	-1.11388	0.265331	0.58038
ENSMUSG00000020186	Csrp2	541.165	-0.0632484	0.123281	-0.513044	0.607921	0.840592
ENSMUSG00000020189	Osbpl8	510.56	0.172215	0.114206	1.50793	0.131572	0.403839
ENSMUSG00000020190	Mknk2	3671.16	-0.641752	0.131293	-4.88795	1.01893e-06	4.5318e-05
ENSMUSG00000020196	Cabin1	475.318	-0.155557	0.0871188	-1.78557	0.0741682	0.294105
ENSMUSG00000020198	Ap3d1	1350.16	-0.0434066	0.0669152	-0.648682	0.516544	0.786138
ENSMUSG00000020205	Phlda1	354.422	2.99114	0.539575	5.54351	2.96469e-08	1.72236e-06
ENSMUSG00000020211	Sf3a2	232.345	0.110192	0.0989477	1.11364	0.265433	0.58038
ENSMUSG00000020219	Timm13	1446.9	0.0929906	0.0871911	1.06652	0.286191	0.600605
ENSMUSG00000020220	Vps13d	1616.29	-0.310381	0.11107	-2.79446	0.00519867	0.050821
ENSMUSG00000020224	Llph	233.066	-0.00662947	0.130919	-0.0506379	0.959614	0.988348
ENSMUSG00000020225	Tmbim4	1115.13	0.0774389	0.0642792	1.20473	0.228308	0.539848
ENSMUSG00000020228	Helb	277.412	-0.200616	0.104438	-1.92091	0.0547427	0.246089
ENSMUSG00000020231	Dip2a	68.7638	-0.248442	0.173469	-1.4322	0.152087	0.435322
ENSMUSG00000020232	Hmg20b	565.208	-0.084468	0.0903612	-0.934781	0.349901	0.659878
ENSMUSG00000020235	Fzr1	382.044	0.0850862	0.0790755	1.07601	0.281921	0.596185
ENSMUSG00000020238	Ncln	1585.83	0.0144026	0.0670212	0.214896	0.829849	0.941482
ENSMUSG00000020241	Col6a2	72.6202	-0.100742	0.213876	-0.47103	0.63762	0.855373
ENSMUSG00000020246	Hcfc2	199.118	-0.113581	0.0929468	-1.222	0.221709	0.53128
ENSMUSG00000020248	Nfyb	492.009	0.304668	0.0845956	3.60147	0.000316429	0.00603152
ENSMUSG00000020250	Txnrd1	2565.4	-0.0233312	0.0580323	-0.402038	0.687656	0.881762
ENSMUSG00000020253	Ppm1m	301.988	-0.0453136	0.0941036	-0.481529	0.630141	0.850947
ENSMUSG00000020255	Nopchap1	268.838	0.0822836	0.108283	0.759895	0.447317	0.733709
ENSMUSG00000020257	Wdr82	709.498	-0.0199881	0.0937875	-0.213121	0.831232	0.94211
ENSMUSG00000020258	Glyctk	1298.18	-0.0309024	0.0742625	-0.416124	0.677319	0.87676
ENSMUSG00000020260	Pofut2	290.91	-0.103945	0.0911755	-1.14005	0.254264	0.568117
ENSMUSG00000020261	Slc36a1	718.946	0.293701	0.0933371	3.14667	0.0016514	0.0222298
ENSMUSG00000020262	Adarb1	238.484	-0.361458	0.117484	-3.07664	0.00209345	0.0266511
ENSMUSG00000020263	Appl2	408.865	0.0268434	0.0892815	0.300661	0.763673	0.91747
ENSMUSG00000020265	Sumo3	787.85	-0.01964	0.0876932	-0.223962	0.822787	0.939938
ENSMUSG00000020267	Hint1	2744.7	0.0595796	0.0792624	0.751675	0.452247	0.739354
ENSMUSG00000020268	Lyrm7	35.1025	0.0629609	0.238467	0.264024	0.791761	0.929107
ENSMUSG00000020271	Fbxw11	613.776	-0.0891144	0.0714246	-1.24767	0.212151	0.519867
ENSMUSG00000020272	Stk10	75.3997	-0.110501	0.200116	-0.552183	0.580823	0.823527
ENSMUSG00000020273	Papolg	86.0123	-0.012173	0.165152	-0.0737081	0.941243	0.982134
ENSMUSG00000020275	Rel	85.192	-0.698003	0.17972	-3.88384	0.000102819	0.00243833
ENSMUSG00000020277	Pfkl	803.279	-0.0202818	0.0929014	-0.218315	0.827184	0.940682
ENSMUSG00000020280	Pus10	285.196	0.0310551	0.105357	0.294761	0.768177	0.919556
ENSMUSG00000020282	Rhbdf1	201.752	-0.167646	0.114505	-1.46409	0.14317	0.422447
ENSMUSG00000020283	Pex13	725.167	0.014171	0.0910175	0.155695	0.876273	0.95655
ENSMUSG00000020284	Cfap410	128.075	0.0725079	0.137053	0.529052	0.596769	0.832775
ENSMUSG00000020287	Mpg	43.243	0.140775	0.20639	0.68208	0.495188	0.770843
ENSMUSG00000020288	Ahsa2	198.985	-0.0393926	0.0984751	-0.400026	0.689137	0.882067
ENSMUSG00000020289	Nprl3	332.406	-0.0328306	0.103301	-0.317817	0.750624	0.910989
ENSMUSG00000020290	Xpo1	411.574	0.112094	0.0969702	1.15597	0.247695	0.561728
ENSMUSG00000020300	Cpeb4	796.44	-0.00095914	0.105021	-0.00913285	0.992713	0.998056
ENSMUSG00000020305	Asb3	101.337	0.177443	0.134355	1.3207	0.1866	0.487142
ENSMUSG00000020307	Cdc34	1151.32	0.0434915	0.0811598	0.535874	0.592045	0.829959
ENSMUSG00000020308	Tpgs1	435.139	0.0527889	0.0780998	0.675916	0.499094	0.774144
ENSMUSG00000020309	Chac2	342.09	0.0819701	0.125083	0.655324	0.512259	0.783073
ENSMUSG00000020311	Erlec1	417.928	0.0378689	0.0829307	0.456633	0.647935	0.861218
ENSMUSG00000020315	Sptbn1	1346.69	-0.140927	0.101121	-1.39365	0.163422	0.451587
ENSMUSG00000020319	Wdpcp	33.1038	-0.0462937	0.231374	-0.200082	0.841417	0.945264
ENSMUSG00000020321	Mdh1	12097.3	0.090053	0.050284	1.79089	0.0733113	0.292138
ENSMUSG00000020326	Ccng1	599.268	0.152159	0.077579	1.96134	0.0498396	0.23302
ENSMUSG00000020328	Nudcd2	406.932	0.0064644	0.0899118	0.0718972	0.942684	0.982287
ENSMUSG00000020329	Polrmt	604.658	-0.0355197	0.0656041	-0.541425	0.588215	0.828454
ENSMUSG00000020334	Slc22a4	92.3911	0.153938	0.14734	1.04478	0.296124	0.610343
ENSMUSG00000020335	Zfp354b	38.7416	0.504112	0.240744	2.09397	0.0362623	0.189865
ENSMUSG00000020340	Cyfip2	39.1048	-0.352105	0.217628	-1.61792	0.105679	0.357213
ENSMUSG00000020346	Mgat1	1591.28	0.200459	0.0739542	2.71058	0.00671655	0.061642
ENSMUSG00000020349	Ppp2ca	1801.95	-0.144513	0.0483338	-2.98991	0.00279063	0.032993
ENSMUSG00000020357	Flt4	346.21	0.0091636	0.169869	0.0539452	0.956979	0.987309
ENSMUSG00000020358	Hnrnpab	1734.92	-0.0124218	0.0608031	-0.204295	0.838123	0.944687
ENSMUSG00000020359	Phykpl	241.204	-0.125787	0.0891727	-1.4106	0.158363	0.444777
ENSMUSG00000020361	Hspa4	1993.76	-0.0214155	0.0560818	-0.381861	0.702564	0.887889
ENSMUSG00000020362	Cnot6	593.598	-0.134268	0.0702993	-1.90995	0.0561399	0.250249
ENSMUSG00000020364	Zfp354a	78.013	-0.0756242	0.13635	-0.554634	0.579145	0.822092
ENSMUSG00000020366	Mapk9	941.177	0.0019338	0.0663492	0.0291458	0.976748	0.993546
ENSMUSG00000020368	Canx	4828.92	-0.0646673	0.0535461	-1.20769	0.227165	0.538531
ENSMUSG00000020372	Rack1	6350.91	0.0112375	0.0633118	0.177494	0.85912	0.951947
ENSMUSG00000020375	Rufy1	434.496	0.0831549	0.0797116	1.0432	0.296858	0.611233
ENSMUSG00000020376	Rnf130	1290.58	0.0767141	0.0682748	1.12361	0.26118	0.57632
ENSMUSG00000020380	Rad50	183.998	0.201026	0.105754	1.90087	0.0573187	0.253724
ENSMUSG00000020381	Mrnip	115.666	0.128332	0.151321	0.848077	0.396395	0.696965
ENSMUSG00000020385	Clk4	579.373	0.000545263	0.101733	0.00535972	0.995724	0.999428
ENSMUSG00000020386	Sar1b	3098.17	0.0876709	0.0673827	1.30109	0.193228	0.495053
ENSMUSG00000020387	Jade2	255.983	-0.309283	0.146429	-2.11218	0.0346714	0.184075
ENSMUSG00000020388	Pdlim4	25.1542	-0.0476002	0.242257	-0.196486	0.844229	0.946295
ENSMUSG00000020390	Ube2b	1195.02	-0.0999272	0.0761609	-1.31205	0.189502	0.49029
ENSMUSG00000020392	Cdkn2aipnl	215.819	-0.0209799	0.10708	-0.195928	0.844667	0.946382
ENSMUSG00000020393	Kremen1	358.645	-0.0600945	0.0961458	-0.625035	0.531948	0.794991
ENSMUSG00000020397	Med7	191.994	0.0428207	0.107009	0.400159	0.689039	0.882067
ENSMUSG00000020400	Tnip1	178.397	0.206125	0.109393	1.88427	0.0595287	0.259532
ENSMUSG00000020402	Vdac1	3740.65	0.104217	0.0487145	2.13934	0.0324077	0.17709
ENSMUSG00000020407	Upp1	70.8122	0.455614	0.243144	1.87384	0.0609519	0.263467
ENSMUSG00000020409	Slu7	420.288	0.118977	0.0756733	1.57225	0.115892	0.377053
ENSMUSG00000020412	Ascc2	591.719	-0.0717231	0.0723489	-0.99135	0.321515	0.635907
ENSMUSG00000020413	Hus1	116.268	0.524757	0.147189	3.56519	0.00036359	0.00665869
ENSMUSG00000020415	Pttg1	404.705	0.168589	0.0809233	2.08332	0.0372217	0.192974
ENSMUSG00000020422	Tns3	628.112	0.258819	0.145396	1.78009	0.0750608	0.296002
ENSMUSG00000020423	Btg2	396.27	-2.56163	0.184817	-13.8604	1.10041e-43	1.21466e-40
ENSMUSG00000020424	Castor1	39.3524	0.0896643	0.189774	0.47248	0.636584	0.854721
ENSMUSG00000020427	Igfbp3	239.584	-0.194914	0.163192	-1.19438	0.232329	0.544948
ENSMUSG00000020429	Igfbp1	3948.61	-3.72382	0.386245	-9.64106	5.36288e-22	1.44702e-19
ENSMUSG00000020430	Pes1	494.726	-0.0455055	0.0815915	-0.557723	0.577033	0.821184
ENSMUSG00000020432	Tcn2	1878.65	0.149431	0.0681801	2.19171	0.0284002	0.163429
ENSMUSG00000020435	Osbp2	25.4259	-0.392477	0.26698	-1.47006	0.141545	0.419652
ENSMUSG00000020437	Myo1g	50.4214	0.31284	0.171857	1.82035	0.0687055	0.283728
ENSMUSG00000020439	Smtn	102.408	-0.0444901	0.139103	-0.319835	0.749094	0.910638
ENSMUSG00000020440	Arf5	1549.35	0.11643	0.0780612	1.49152	0.135824	0.410346
ENSMUSG00000020441	2310033P09Rik	72.6899	0.0725852	0.210721	0.34446	0.7305	0.902559
ENSMUSG00000020444	Guk1	789.736	-0.00984653	0.0840849	-0.117102	0.906779	0.968603
ENSMUSG00000020448	Rnf185	511.357	0.106006	0.0729786	1.45257	0.146344	0.427451
ENSMUSG00000020451	Limk2	172.648	0.088527	0.106423	0.831841	0.405499	0.704839
ENSMUSG00000020453	Patz1	91.2494	-0.236072	0.129521	-1.82266	0.0683556	0.283297
ENSMUSG00000020454	Eif4enif1	419.177	-0.270646	0.0843871	-3.20719	0.00134038	0.0190817
ENSMUSG00000020455	Trim11	539.369	0.147572	0.0894047	1.65061	0.098819	0.344194
ENSMUSG00000020456	Ogdh	4069.64	-0.178619	0.0816263	-2.18825	0.0286511	0.164236
ENSMUSG00000020457	Drg1	674.853	-0.0436606	0.0709138	-0.615684	0.538103	0.79981
ENSMUSG00000020458	Rtn4	1417.71	0.0839112	0.072481	1.1577	0.246987	0.560648
ENSMUSG00000020459	Mtif2	521.699	-0.00634109	0.0827405	-0.0766382	0.938911	0.981231
ENSMUSG00000020460	Rps27a	2659.7	-0.00261316	0.0871578	-0.029982	0.976081	0.993327
ENSMUSG00000020462	Cfap36	220.092	-0.0913514	0.111396	-0.820063	0.41218	0.707934
ENSMUSG00000020463	Ppp4r3b	530.628	-0.0443893	0.0779963	-0.569121	0.569274	0.816542
ENSMUSG00000020464	Pnpt1	368.635	0.0579991	0.0932372	0.622059	0.533903	0.796884
ENSMUSG00000020467	Efemp1	115.478	-0.221572	0.203603	-1.08825	0.276483	0.590183
ENSMUSG00000020471	Pold2	351.726	0.267283	0.0921817	2.89953	0.00373726	0.0401632
ENSMUSG00000020472	Zkscan17	566.425	-0.148163	0.066201	-2.23807	0.0252163	0.150974
ENSMUSG00000020473	Aebp1	40.5019	-0.882101	0.569424	-1.54911	0.121355	0.387151
ENSMUSG00000020474	Polm	116.945	0.314983	0.140321	2.24474	0.0247851	0.149499
ENSMUSG00000020475	Pgam2	156.496	0.805641	0.412472	1.9532	0.0507956	0.235839
ENSMUSG00000020476	Dbnl	638.92	0.133539	0.0745923	1.79025	0.0734139	0.292355
ENSMUSG00000020477	Mrps24	1110.75	0.203102	0.0855991	2.37271	0.0176581	0.120996
ENSMUSG00000020482	Ccdc117	369.271	0.521641	0.0897927	5.80939	6.26999e-09	4.22946e-07
ENSMUSG00000020483	Dynll2	3439.32	0.160619	0.0473635	3.39121	0.00069586	0.0112206
ENSMUSG00000020484	Xbp1	4077.68	0.389791	0.134497	2.89813	0.00375398	0.0402658
ENSMUSG00000020485	Supt4a	391.246	0.0868994	0.0946079	0.918521	0.358346	0.667284
ENSMUSG00000020486	Septin4	183.239	0.172375	0.108413	1.58998	0.11184	0.369456
ENSMUSG00000020491	2810021J22Rik	37.482	0.545713	0.240496	2.26911	0.0232615	0.143956
ENSMUSG00000020495	Smg8	172.953	-0.274784	0.106428	-2.58188	0.00982648	0.0807807
ENSMUSG00000020496	Rnf187	2173.61	0.0155949	0.0559626	0.278667	0.7805	0.923652
ENSMUSG00000020513	Tubd1	50.4625	0.0638288	0.19894	0.320845	0.748328	0.910599
ENSMUSG00000020514	Mrpl22	408.151	0.0828488	0.0797435	1.03894	0.298832	0.613738
ENSMUSG00000020515	Cnot8	715.312	0.237338	0.0694693	3.41645	0.000634444	0.0104382
ENSMUSG00000020516	Rps6kb1	450.381	-0.176633	0.0815737	-2.16531	0.0303636	0.169428
ENSMUSG00000020519	Sap30l	393.749	-0.0655381	0.10271	-0.638087	0.523417	0.791128
ENSMUSG00000020520	Galnt10	134.398	0.0729274	0.141018	0.517148	0.605053	0.839555
ENSMUSG00000020521	Rnft1	551.055	-0.104652	0.0885625	-1.18167	0.237335	0.550124
ENSMUSG00000020522	Mfap3	196.5	0.304708	0.0999015	3.05009	0.00228775	0.0285131
ENSMUSG00000020523	Fam114a2	591.876	-0.0283129	0.0743091	-0.381015	0.703192	0.888189
ENSMUSG00000020525	Ppm1d	85.0413	-0.322456	0.142389	-2.26462	0.0235361	0.144815
ENSMUSG00000020526	Znhit3	78.1897	-0.108399	0.175315	-0.618309	0.536371	0.798997
ENSMUSG00000020527	Myo19	175.306	-0.109362	0.10714	-1.02074	0.307379	0.623838
ENSMUSG00000020528	Prpsap2	203.731	0.117806	0.125999	0.934973	0.349802	0.659878
ENSMUSG00000020530	Ggnbp2	1374.28	0.0504859	0.0542595	0.930454	0.352136	0.66195
ENSMUSG00000020532	Acaca	1983.5	0.098923	0.161564	0.612282	0.540351	0.801484
ENSMUSG00000020534	Shmt1	3114.9	0.247346	0.0731685	3.3805	0.000723529	0.0115139
ENSMUSG00000020536	Llgl1	197.133	0.160039	0.105665	1.5146	0.129874	0.400974
ENSMUSG00000020537	Drg2	670.198	-0.0475649	0.0690603	-0.688744	0.490984	0.768635
ENSMUSG00000020538	Srebf1	7033.98	0.225358	0.200664	1.12306	0.261411	0.576367
ENSMUSG00000020541	Tom1l1	397.114	0.0203671	0.073484	0.277164	0.781654	0.923652
ENSMUSG00000020544	Cox11	146.431	-0.0924354	0.115563	-0.799873	0.423784	0.716157
ENSMUSG00000020546	Stxbp4	40.8367	-0.295808	0.232968	-1.26974	0.204179	0.508682
ENSMUSG00000020547	Bzw2	113.112	0.155452	0.127976	1.2147	0.224482	0.535493
ENSMUSG00000020549	Elac2	618.867	-0.0481737	0.0804113	-0.599091	0.549112	0.807279
ENSMUSG00000020553	Pctp	3447.86	0.154195	0.0735332	2.09694	0.0359989	0.188893
ENSMUSG00000020561	Polr1f	222.154	-0.125931	0.106943	-1.17755	0.238976	0.552589
ENSMUSG00000020564	Atxn7l1	219.445	-0.0930893	0.170068	-0.547366	0.584127	0.824675
ENSMUSG00000020570	Sypl1	759.302	0.0876489	0.0593821	1.47602	0.13994	0.417275
ENSMUSG00000020571	Pdia6	5081.49	0.0562067	0.0858002	0.655089	0.512411	0.783194
ENSMUSG00000020572	Nampt	839.183	-0.236342	0.149473	-1.58117	0.11384	0.373378
ENSMUSG00000020576	Nbas	528.589	-0.12072	0.0939647	-1.28474	0.198884	0.502151
ENSMUSG00000020580	Rock2	408.003	-0.591191	0.136694	-4.32493	1.5258e-05	0.000486255
ENSMUSG00000020585	Laptm4a	2670.14	-0.0104469	0.0487337	-0.214367	0.830261	0.941712
ENSMUSG00000020589	Cyria	50.3053	-0.00100104	0.227172	-0.00440651	0.996484	0.999455
ENSMUSG00000020590	Snx13	527.043	-0.0581301	0.0867566	-0.670037	0.502834	0.776967
ENSMUSG00000020592	Sdc1	3146.88	-0.140551	0.07707	-1.82368	0.0682008	0.283012
ENSMUSG00000020593	Lpin1	3819.28	-3.00633	0.22001	-13.6645	1.65389e-42	1.67346e-39
ENSMUSG00000020594	Pum2	876.743	-0.254131	0.0864241	-2.94051	0.00327671	0.0366352
ENSMUSG00000020601	Trib2	32.3136	-0.332355	0.230435	-1.4423	0.149219	0.431693
ENSMUSG00000020604	Arsg	396.015	-0.32872	0.125139	-2.62684	0.00861818	0.073481
ENSMUSG00000020605	Hs1bp3	221.381	0.214935	0.109793	1.95765	0.0502715	0.234403
ENSMUSG00000020607	Lratd1	23.7022	1.64891	0.341048	4.83483	1.33258e-06	5.65741e-05
ENSMUSG00000020608	Smc6	319.191	-0.0349293	0.0900304	-0.387972	0.698037	0.886194
ENSMUSG00000020609	Apob	73463.8	-0.24956	0.1005	-2.48319	0.0130212	0.09864
ENSMUSG00000020610	Amz2	282.194	0.14055	0.0969861	1.44918	0.147288	0.428638
ENSMUSG00000020611	Gna13	518.818	-0.107038	0.0734393	-1.4575	0.144979	0.425304
ENSMUSG00000020612	Prkar1a	2715	-0.0800209	0.0477036	-1.67746	0.0934525	0.334129
ENSMUSG00000020614	Fam20a	801.26	-0.376661	0.0920221	-4.09315	4.25545e-05	0.00115475
ENSMUSG00000020620	Abca8b	1060.95	-0.128225	0.131098	-0.978083	0.328033	0.640758
ENSMUSG00000020621	Rdh14	447.308	0.0586901	0.0756379	0.775934	0.437788	0.727868
ENSMUSG00000020623	Map2k6	149.247	-1.03869	0.225723	-4.6016	4.19267e-06	0.000157608
ENSMUSG00000020628	Trappc12	511.875	0.0166049	0.0706732	0.234953	0.814245	0.937115
ENSMUSG00000020629	Adi1	2159.48	0.20553	0.0625899	3.28375	0.00102434	0.0153931
ENSMUSG00000020630	Rnaseh1	135.368	0.119815	0.111766	1.07202	0.283712	0.59827
ENSMUSG00000020634	Ubxn2a	340.281	-0.15059	0.106595	-1.41273	0.157734	0.444157
ENSMUSG00000020638	Cmpk2	109.294	0.136302	0.160055	0.851592	0.394441	0.696104
ENSMUSG00000020640	Itsn2	575.29	-0.205536	0.10164	-2.0222	0.0431561	0.211718
ENSMUSG00000020641	Rsad2	140.195	-0.201363	0.195951	-1.02762	0.304129	0.620001
ENSMUSG00000020642	Rnf144a	61.0656	-0.0100535	0.209561	-0.0479741	0.961737	0.989108
ENSMUSG00000020644	Id2	1834.26	1.37241	0.146236	9.38488	6.299e-21	1.52965e-18
ENSMUSG00000020647	Ncoa1	326.123	-0.163777	0.107246	-1.52712	0.126732	0.395879
ENSMUSG00000020648	Dus4l	53.3971	0.195877	0.187108	1.04687	0.295161	0.609082
ENSMUSG00000020649	Rrm2	80.7166	-0.855072	0.214715	-3.98235	6.82375e-05	0.00174797
ENSMUSG00000020650	Bcap29	153.8	-0.0814415	0.13374	-0.608955	0.542554	0.803001
ENSMUSG00000020652	Cenpo	57.5241	0.197569	0.180139	1.09675	0.272749	0.586957
ENSMUSG00000020653	Klf11	217.154	-0.633313	0.178086	-3.55623	0.000376222	0.00683353
ENSMUSG00000020654	Adcy3	21.0057	0.347631	0.288701	1.20412	0.228542	0.540086
ENSMUSG00000020656	Grhl1	21.041	-0.92904	0.38184	-2.43306	0.0149717	0.108724
ENSMUSG00000020657	Dnajc27	22.2699	-0.233292	0.30204	-0.772388	0.439885	0.729115
ENSMUSG00000020658	Efr3b	16.9238	0.537128	0.366185	1.46682	0.142425	0.420966
ENSMUSG00000020659	Cbll1	54.3916	0.171015	0.201682	0.847943	0.39647	0.696965
ENSMUSG00000020661	Dnmt3a	409.316	-0.0382411	0.106155	-0.360238	0.718669	0.895301
ENSMUSG00000020664	Dld	1955.99	-0.0407682	0.0601347	-0.677948	0.497805	0.772934
ENSMUSG00000020669	Sh3yl1	121.138	0.339272	0.123424	2.74883	0.00598091	0.0562947
ENSMUSG00000020671	Rab10	1138.59	0.00637507	0.0551052	0.115689	0.907899	0.969117
ENSMUSG00000020672	Sntg2	189.568	-0.1582	0.155723	-1.01591	0.309673	0.624664
ENSMUSG00000020674	Pxdn	192.686	-0.0369652	0.119106	-0.310356	0.75629	0.914265
ENSMUSG00000020677	Ddx52	276.022	-0.0663245	0.111372	-0.595522	0.551495	0.807781
ENSMUSG00000020679	Hnf1b	329.717	0.188296	0.0887822	2.12087	0.0339325	0.181595
ENSMUSG00000020680	Taf15	958.228	-0.0690482	0.0681707	-1.01287	0.311121	0.626037
ENSMUSG00000020687	Cdc27	379.103	-0.254184	0.0700376	-3.62925	0.000284246	0.00551715
ENSMUSG00000020689	Itgb3	60.8197	-0.465702	0.185113	-2.51577	0.0118773	0.0928777
ENSMUSG00000020691	Mettl2	158.457	0.131654	0.116107	1.13389	0.256839	0.571684
ENSMUSG00000020692	Nle1	78.7034	-0.198076	0.16519	-1.19908	0.230497	0.542463
ENSMUSG00000020694	Tlk2	359.168	-0.16194	0.0783733	-2.06626	0.0388038	0.198336
ENSMUSG00000020696	Rffl	480.979	0.13354	0.0781961	1.70776	0.0876815	0.323202
ENSMUSG00000020697	Lig3	285.989	-0.0151166	0.0998458	-0.151399	0.879661	0.957485
ENSMUSG00000020700	Map3k3	318.649	-0.0287512	0.0845818	-0.339921	0.733916	0.904
ENSMUSG00000020701	Tmem132e	55.6122	0.155804	0.242024	0.643754	0.519735	0.788237
ENSMUSG00000020705	Ddx42	663.894	-0.114585	0.0667453	-1.71675	0.0860244	0.320303
ENSMUSG00000020706	Ftsj3	650.241	-0.239484	0.0862366	-2.77706	0.00548538	0.0531552
ENSMUSG00000020707	Rnf135	196.703	0.379324	0.0988375	3.83785	0.000124115	0.00284879
ENSMUSG00000020708	Psmc5	1348.74	0.0545556	0.0643597	0.847667	0.396623	0.697134
ENSMUSG00000020709	Adap2	438.164	-0.180988	0.106909	-1.69292	0.0904716	0.32801
ENSMUSG00000020715	Ern1	1030.33	0.23373	0.146916	1.59091	0.11163	0.36912
ENSMUSG00000020716	Nf1	355.567	-0.444068	0.0801294	-5.54189	2.99226e-08	1.7301e-06
ENSMUSG00000020717	Pecam1	261.024	0.0983938	0.14254	0.690289	0.490013	0.768104
ENSMUSG00000020718	Polg2	186.432	0.214185	0.10662	2.00886	0.0445515	0.216205
ENSMUSG00000020719	Ddx5	5873.33	-0.0290843	0.0438101	-0.663872	0.506772	0.779171
ENSMUSG00000020720	Psmd12	1189.74	0.0212243	0.0662079	0.320571	0.748536	0.910599
ENSMUSG00000020721	Helz	205.272	-0.201753	0.131493	-1.53432	0.12495	0.393247
ENSMUSG00000020733	Nherf1	4498.22	0.120477	0.0869892	1.38497	0.166063	0.454743
ENSMUSG00000020736	Nt5c	300.489	0.123871	0.089971	1.37679	0.168578	0.458838
ENSMUSG00000020737	Jpt1	198.89	-0.104764	0.104866	-0.999022	0.317784	0.632547
ENSMUSG00000020738	Sumo2	388.255	-0.156467	0.0869419	-1.79967	0.0719123	0.290183
ENSMUSG00000020739	Nup85	301.32	0.00452157	0.0874904	0.0516808	0.958783	0.988014
ENSMUSG00000020740	Gga3	176.268	0.145939	0.119333	1.22295	0.221348	0.531058
ENSMUSG00000020741	Cluh	6283.22	-0.0882456	0.0698627	-1.26313	0.206543	0.511708
ENSMUSG00000020743	Mif4gd	693.406	0.134757	0.0750867	1.79468	0.0727051	0.291509
ENSMUSG00000020744	Slc25a19	203.902	0.195869	0.122982	1.59267	0.111235	0.368317
ENSMUSG00000020745	Pafah1b1	1364.1	-0.0858274	0.0614304	-1.39715	0.162369	0.450215
ENSMUSG00000020747	Tmem94	864.078	0.0661861	0.0800004	0.827322	0.408054	0.706138
ENSMUSG00000020752	Recql5	286.458	-0.000205691	0.0902552	-0.00227899	0.998182	0.999455
ENSMUSG00000020755	Sap30bp	361.984	-0.0136786	0.0840793	-0.162686	0.870765	0.954569
ENSMUSG00000020766	Galk1	1429.1	-0.0769466	0.0809113	-0.951	0.341605	0.653706
ENSMUSG00000020770	Unk	227.536	-0.00514188	0.0949695	-0.0541424	0.956822	0.987309
ENSMUSG00000020773	Trim47	80.2111	0.0348336	0.154012	0.226175	0.821065	0.939449
ENSMUSG00000020774	Aspa	175.305	0.0101991	0.116092	0.0878535	0.929993	0.977914
ENSMUSG00000020775	Mrpl38	1317.11	-0.00775335	0.0759069	-0.102143	0.918643	0.973313
ENSMUSG00000020776	Fbf1	374.893	-0.554308	0.184235	-3.0087	0.00262366	0.0314788
ENSMUSG00000020777	Acox1	57458.4	-0.058262	0.0822809	-0.708087	0.478891	0.760091
ENSMUSG00000020778	Ten1	42.697	0.363389	0.214815	1.69164	0.0907148	0.328402
ENSMUSG00000020780	Srp68	1022.23	0.047593	0.0838347	0.567701	0.570238	0.816779
ENSMUSG00000020781	Tsen54	116.348	-0.0519278	0.130187	-0.39887	0.689989	0.882067
ENSMUSG00000020782	Llgl2	826.277	0.0418871	0.0827525	0.506174	0.612735	0.843784
ENSMUSG00000020783	Ncbp3	248.943	-0.0168782	0.0958732	-0.176047	0.860257	0.952252
ENSMUSG00000020788	Atp2a3	51.1227	0.0510411	0.210203	0.242818	0.808146	0.935121
ENSMUSG00000020790	Ankfy1	626.534	-0.0679359	0.0867949	-0.782718	0.433793	0.7244
ENSMUSG00000020792	Exoc7	665.321	0.0199339	0.0649651	0.30684	0.758965	0.915614
ENSMUSG00000020794	Ube2g1	787.895	-0.0498682	0.0788437	-0.632495	0.527064	0.793223
ENSMUSG00000020801	Med31	39.7726	-0.119109	0.200488	-0.594097	0.552447	0.80789
ENSMUSG00000020802	Ube2o	254.435	-0.0407396	0.117023	-0.348132	0.727741	0.901564
ENSMUSG00000020803	Txndc17	742.703	-0.0953318	0.0682951	-1.39588	0.162751	0.450574
ENSMUSG00000020806	Rhbdf2	268.972	-0.385319	0.117222	-3.28709	0.00101227	0.0152683
ENSMUSG00000020810	Cygb	88.7714	-0.0339328	0.152592	-0.222377	0.824021	0.939938
ENSMUSG00000020812	Snhg16	33.1011	-0.129707	0.227963	-0.568984	0.569367	0.816542
ENSMUSG00000020814	Mxra7	44.2167	-0.319124	0.217224	-1.4691	0.141806	0.42016
ENSMUSG00000020817	Rabep1	852.942	0.022899	0.0710613	0.322244	0.747268	0.910589
ENSMUSG00000020818	Mfsd11	209.832	0.18112	0.10937	1.65603	0.0977154	0.342074
ENSMUSG00000020821	Kif1c	5016.19	-0.092616	0.0627032	-1.47705	0.139661	0.416651
ENSMUSG00000020823	Sec14l1	201.793	0.049701	0.114535	0.433939	0.664333	0.87051
ENSMUSG00000020827	Mink1	1046.93	-0.0553171	0.0688425	-0.803531	0.421668	0.714059
ENSMUSG00000020828	Pld2	130.862	0.00911779	0.116646	0.0781666	0.937695	0.980917
ENSMUSG00000020829	Slc46a1	902.874	0.0205122	0.0720264	0.284787	0.775808	0.92209
ENSMUSG00000020830	Vmo1	28.637	-0.0619262	0.238571	-0.259572	0.795194	0.930716
ENSMUSG00000020832	Eral1	312.968	0.0946557	0.120134	0.787919	0.430744	0.721673
ENSMUSG00000020834	Dhrs13	57.8164	-0.0678171	0.169622	-0.399813	0.689294	0.882067
ENSMUSG00000020836	Coro6	56.3537	-0.251215	0.294213	-0.853856	0.393185	0.695425
ENSMUSG00000020840	Blmh	793.843	-0.0199824	0.0693932	-0.287958	0.773379	0.920856
ENSMUSG00000020841	Cpd	610.519	-0.214002	0.10134	-2.11173	0.03471	0.184119
ENSMUSG00000020843	Timm22	187.612	0.230121	0.120824	1.90459	0.0568329	0.252517
ENSMUSG00000020844	Nxn	32.7274	0.101502	0.260006	0.390382	0.696254	0.885598
ENSMUSG00000020847	Rph3al	56.7002	-0.053628	0.212552	-0.252305	0.800805	0.932787
ENSMUSG00000020849	Ywhae	3245.47	0.0188066	0.0482117	0.390083	0.696475	0.885693
ENSMUSG00000020850	Prpf8	3724.49	-0.0997882	0.0757042	-1.31813	0.187459	0.488269
ENSMUSG00000020859	Spag9	1394.2	-0.166945	0.0883208	-1.89021	0.0587294	0.257713
ENSMUSG00000020863	Luc7l3	524.038	0.194599	0.103182	1.88599	0.0592965	0.259269
ENSMUSG00000020864	Ankrd40	777.045	-0.0697683	0.0618673	-1.12771	0.259443	0.574978
ENSMUSG00000020865	Abcc3	8707.24	-0.00451847	0.0802901	-0.0562768	0.955121	0.987009
ENSMUSG00000020868	Xylt2	430.598	0.0541021	0.085257	0.634576	0.525705	0.792648
ENSMUSG00000020869	Lrrc59	1351.42	-0.0447463	0.0833464	-0.536871	0.591356	0.829877
ENSMUSG00000020873	Slc35b1	746.566	0.00149898	0.0886871	0.0169019	0.986515	0.996583
ENSMUSG00000020876	Snx11	127.868	0.327698	0.126034	2.60008	0.00932016	0.077884
ENSMUSG00000020877	Scrn2	764.971	0.0598353	0.0673097	0.888954	0.374028	0.680774
ENSMUSG00000020878	Lrrc46	24.978	0.109718	0.233618	0.469647	0.638607	0.85613
ENSMUSG00000020883	Fbxl20	835.159	-0.194443	0.0642113	-3.02817	0.00246043	0.0300549
ENSMUSG00000020884	Asgr1	10004.3	0.0632796	0.0517412	1.223	0.221329	0.531058
ENSMUSG00000020888	Dvl2	119.233	0.458787	0.131383	3.49198	0.000479449	0.00831639
ENSMUSG00000020889	Nr1d1	2287.04	0.477805	0.120467	3.96626	7.30089e-05	0.00183916
ENSMUSG00000020893	Per1	771.654	-1.6927	0.291725	-5.80238	6.53806e-09	4.36182e-07
ENSMUSG00000020894	Vamp2	366.7	-0.0358171	0.083647	-0.428193	0.66851	0.872802
ENSMUSG00000020895	Tmem107	16.9476	0.411723	0.355328	1.15871	0.246573	0.560443
ENSMUSG00000020898	Ctc1	150.621	-0.0441614	0.115469	-0.382451	0.702127	0.887889
ENSMUSG00000020899	Pfas	167.045	-0.182014	0.130449	-1.39529	0.16293	0.450804
ENSMUSG00000020900	Myh10	308.222	-0.428369	0.119297	-3.59077	0.000329709	0.00617811
ENSMUSG00000020901	Pik3r5	21.9366	-0.595035	0.395406	-1.50487	0.132358	0.404808
ENSMUSG00000020902	Ntn1	223.581	-0.00521295	0.155829	-0.033453	0.973313	0.993054
ENSMUSG00000020903	Stx8	211.102	0.171494	0.0949071	1.80697	0.0707669	0.288413
ENSMUSG00000020910	Adprm	296.907	0.0405718	0.0923065	0.439533	0.660275	0.868776
[truncated: 10,149 more rows]
